# Supplementary material for: Prevention Strategies for All Hospital-Onset Urinary Tract Infections: Best Practice Consensus Recommendations
Source: Open Forum Infect Dis. 2026 Feb 6;13(2):ofag060. doi: 10.1093/ofid/ofag060 (PMC12919440; doi:10.1093/ofid/ofag060)
Supplement: ofag060_Supplementary_Data [file ofag060_supplementary_data.zip]

Archive with 5 entries (5 files):
- Supplementary material C_UTI prevention_Checklist.docx
- Supplementary material D_Topics for future research_v2 with references.docx
- Supplementary material E_Areas of moderate consensus.docx
- Supplementary material A_HOUTIs_Literature review_v1.xlsx
- Supplementary material B_HOUTI prevention_First survey_v3.docx
