# Supplementary material for: Prevention Strategies for All Hospital-Onset Urinary Tract Infections: Best Practice Consensus Recommendations
Source: Open Forum Infect Dis. 2026 Feb 6;13(2):ofag060. doi: 10.1093/ofid/ofag060 (PMC12919440; doi:10.1093/ofid/ofag060)
Supplement: ofag060_Supplementary_Data [file ofag060_supplementary_data.zip › Supplementary material A_HOUTIs_Literature review_v1.xlsx]

## Sheet: Introduction
Supplementary material A: Literature review
Project Name	Prevention Strategies for All Hospital-Onset Urinary Tract Infections (HOUTIs)
Project Objective	To provide clear guidance, best practices and expert consensus on mitigating all hospital-onset urinary tract infections in the acute care settings
Problem Satement & Opportunity	Non-CAUTI hospital-onset UTIs (infections that are likely treated with antimicrobials) are 7 times as prevalent as are CAUTIs and appear to be responsible for 3 times the volume of secondary hospital-onset bacteremia and fungemia (HOB) Why is this important? Understanding how non-CAUTI HOUTIs are associated with secondary bloodstream infections may be important in light of the new, proposed HAI m…
Domains for All Hospital-Onset Urinary Tract Infections (HOUTIs)	Insert Tim's Outline for the New Guidelines in a separate Sheet
CAUTI Systematic Literature Review	Yellow Tabs
Non-CAUTI UTIs Systematic Literature Review	Blue Tabs
Other Existing Evidence	Green Tab
				:

## Sheet: CAUTI PubMed Searches
Database: Pubmed
Timeframe: none
Date	Database	Search Terms	Search Query	Limits	Hits
2024-09-24	PubMed	catheter-associated urinary tract infections	"catheter-associated"[All Fields] AND ("urinary tract infections"[MeSH Terms] OR ("urinary"[All Fields] AND "tract"[All Fields] AND "infections"[All Fields]) OR "urinary tract infections"[All Fields] OR ("urinary"[All Fields] AND "tract"[All Fields] AND "infection"[All Fields]) OR "urinary tract infection"[All Fields])	none	2242
2024-09-24	PubMed	(catheter-associated urinary tract infections OR CAUTI) AND (acute-care OR hospital)	"catheter-associated"[All Fields] AND ("urinary tract infections"[MeSH Terms] OR ("urinary"[All Fields] AND "tract"[All Fields] AND "infections"[All Fields]) OR "urinary tract infections"[All Fields] OR ("urinary"[All Fields] AND "tract"[All Fields] AND "infection"[All Fields]) OR "urinary tract infection"[All Fields]) AND ("acute care"[Journal] OR ("acute"[All Fields] AND "care"[All Fields]) OR …	none	1527
2024-09-24	PubMed	catheter-associated urinary tract infection AND (acute-care OR hospital) AND prevention	"catheter-associated"[All Fields] AND ("urinary tract infections"[MeSH Terms] OR ("urinary"[All Fields] AND "tract"[All Fields] AND "infections"[All Fields]) OR "urinary tract infections"[All Fields] OR ("urinary"[All Fields] AND "tract"[All Fields] AND "infection"[All Fields]) OR "urinary tract infection"[All Fields]) AND ("acute care"[Journal] OR ("acute"[All Fields] AND "care"[All Fields]) OR …	none	1016
2024-09-24	PubMed	catheter-associated urinary tract infection AND (acute-care OR hospital) AND surveillance	"catheter-associated"[All Fields] AND ("urinary tract infections"[MeSH Terms] OR ("urinary"[All Fields] AND "tract"[All Fields] AND "infections"[All Fields]) OR "urinary tract infections"[All Fields] OR ("urinary"[All Fields] AND "tract"[All Fields] AND "infection"[All Fields]) OR "urinary tract infection"[All Fields]) AND ("acute care"[Journal] OR ("acute"[All Fields] AND "care"[All Fields]) OR …	none	724
2024-09-24	PubMed	catheter-associated urinary tract infection AND (acute-care OR hospital) AND (prevention OR surveillance)	"catheter-associated"[All Fields] AND ("urinary tract infections"[MeSH Terms] OR ("urinary"[All Fields] AND "tract"[All Fields] AND "infections"[All Fields]) OR "urinary tract infections"[All Fields] OR ("urinary"[All Fields] AND "tract"[All Fields] AND "infection"[All Fields]) OR "urinary tract infection"[All Fields]) AND ("acute care"[Journal] OR ("acute"[All Fields] AND "care"[All Fields]) OR …	none	1274
					6783	Total results
					4551	Duplicate removed with EndNote	2 extra duplicates identified at screening
					2232	Total results after duplicates removed	2230

## Sheet: CAUTI PubMed TiAb Screening
	Rev. In.	Number	Include (Y/N)	Exclude Reason	Chrouser	Year	Title	Abstract	Theme	Subtheme	Journal		Comments
		1	N	1	M. Zolfaghari, A. Seifi, E. Jaafaripooyan, Z. Jahangard-Rafsanjani, S. Afhami, M. Mohammadi, M. M. Emami Meybodi, M. Salehi and E. Mohammadnejad	2024	Burden of nosocomial infections in intensive care units: Cost of antibiotics, the extra length of stay and mortality rate	BACKGROUND: Healthcare-associated infections (HAIs) in intensive care unit (ICU) patients significantly complicate the normal hospitalization process and affect patients' condition, length of hospitalization, mortality, and treatment cost. In this study, we aimed to determine the prevalence and economic burden of HAIs. METHODS: The study involved all patients with a confirmed HAIs (based on CDC/N…			Caspian J Intern Med
		2	N	1	T. Zhou, X. Wan, D. Z. Huang, Z. Li, Z. Peng, A. Anandkumar, J. F. Brady, P. W. Sternberg and C. Daraio	2024	AI-aided geometric design of anti-infection catheters	Bacteria can swim upstream in a narrow tube and pose a clinical threat of urinary tract infection to patients implanted with catheters. Coatings and structured surfaces have been proposed to repel bacteria, but no such approach thoroughly addresses the contamination problem in catheters. Here, on the basis of the physical mechanism of upstream swimming, we propose a novel geometric design, optimi…			Sci Adv
		3	N	4	X. X. Zheng, L. A. Kong, R. Lyu and C. J. Xu	2024	[Analysis of epidemiological characteristics and risk factors of catheter-associated urinary tract infections in patients with perineal and/or hip burns]	Objective: To explore the epidemiological characteristics and risk factors of catheter-associated urinary tract infections in patients with perineal and/or hip burns. Methods: This study was a retrospective case series study. From January 2018 to December 2022, 260 patients with perineal and/or hip burns and urinary catheters indwelling who met the inclusion criteria were admitted to the Departme…			Zhonghua Shao Shang Yu Chuang Mian Xiu Fu Za Zhi
	MT	4	N	7	M. Zhao, S. Geng, L. Zhang, X. Fan, F. Tong, X. Meng, T. Wang, X. Fang, Q. Mei and A. Pan	2024	Prevention of urinary tract infection using a silver alloy hydrogel-coated catheter in critically ill patients: A single-center prospective randomized controlled study	BACKGROUND: A new type of silver alloy hydrogel-coated (SAH) catheter has been shown to prevent bacterial adhesion and colonization by generating a microcurrent, and to block the retrograde infection pathway. However, these have only been confirmed in ordinary patients. This study aims to evaluate the effectiveness of a SAH catheter for preventing urinary tract infections in critically ill patien…			J Intensive Med		Possibly contradictory to the SHEA/IDSA/APIC Practice Recommendation
		5	N	1	H. L. Zhang, L. Crane, A. L. Cromer, A. Green, P. Padgette, V. C. Payne, L. Roach, B. Wood and D. J. Anderson	2024	A 7-year analysis of attributable costs of healthcare-associated infections in a network of community hospitals in the southeastern United States	We calculated the attributable cost of several healthcare-associated infections in a community hospital network: central-line-associated bloodstream infections (CLABSIs), catheter-associated urinary tract infections (CAUTIs), hospital-onset Clostridioides difficile infections (CDI-HOs) (43 hospitals); surgical site infections (SSIs) (40 hospitals). From 2016 to 2022, the total cost of CLABSIs, CA…			Infect Control Hosp Epidemiol
	MT	6	N	7	J. Wu, J. Yan, S. Xu, X. Zou, Y. Xu, X. Jin, X. Lu and S. Gui	2024	Novel Nano Drug-Loaded Hydrogel Coatings for the Prevention and Treatment of CAUTI	Catheter-associated urinary tract infection (CAUTI) is a prevalent type of hospital-acquired infection, affecting approximately 15% to 25% of patients with urinary catheters. Long-term use of the catheter can lead to colonization of microorganisms and biofilm formation, and may develop into bacterial CAUTI. However, the frequent replacement of catheters in clinical settings can result in tissue d…			Adv Healthc Mater
	MT	7	N	1	D. S. Won, H. Lee, Y. Park, M. Chae, Y. C. Kim, B. Lim, M. H. Kang, M. R. Ok, H. D. Jung and J. H. Park	2024	Dual-Layer Nanoengineered Urinary Catheters for Enhanced Antimicrobial Efficacy and Reduced Cytotoxicity	Catheter-associated urinary tract infection (CAUTI) is the most common healthcare-associated infection; however, current therapeutic strategies remain insufficient for standard clinical application. A novel urinary catheter featuring a dual-layer nanoengineering approach using zinc (Zn) and silver nanoparticles (AgNPs) is successfully fabricated. This design targets microbial resistance, minimize…			Adv Healthc Mater
	MT	8	N	1	T. L. Wiemken and R. M. Carrico	2024	Assisting the infection preventionist: Use of artificial intelligence for health care-associated infection surveillance	BACKGROUND: Health care-associated infection (HAI) surveillance is vital for safety in health care settings. It helps identify infection risk factors, enhancing patient safety and quality improvement. However, HAI surveillance is complex, demanding specialized knowledge and resources. This study investigates the use of artificial intelligence (AI), particularly generative large language models, t…			Am J Infect Control
	MT	9	Y		A. C. Westgeest, J. I. M. van Uhm, L. Pattacini, W. Rozemeijer, B. M. A. Schout, R. H. H. Groenwold, S. E. Geerlings and M. M. C. Lambregts	2024	Catheter replacement in catheter-associated urinary tract infection: current state of evidence	PURPOSE: Catheter associated urinary tract infection (CAUTI) is the most common healthcare associated infection. A significant knowledge gap exists regarding the necessity of catheter replacement as part of CAUTI treatment. Current guidelines recommend replacement for faster recovery and to prevent recurrences, but adherence is low. In this systematic review, we aimed to assess the available evid…	Device Maintenance	Replacement	Eur J Clin Microbiol Infect Dis
		10	N	1	X. Wang, S. Li, D. Huo, S. Wang, W. Wang, H. He, Q. Zhang, J. Li and X. Wang	2024	Healthcare-associated infection management in 62 ICUs for patients with congenital heart disease in China: a survey study	OBJECTIVES: All patients with congenital heart disease (CHD) receive postoperative management in ICUs. Infection prevention and control (IPC) has a significant impact on prognosis. This study provides a preliminary understanding of the fundamental aspects of IPC in ICUs following CHD surgery in China. METHODS: From September to October 2023, we initiated a survey on healthcare-associated infectio…			Int J Surg
		11	N	1	C. Vogel, K. Rox, F. Wagenlehner and A. Titz	2024	Glycomimetics as Candidates for Treatment and Prevention of Catheter-associated Biofilms Formed by Pseudomonas aeruginosa	Bacteria develop biofilms for protection and persistent colonization. Biofilms of pathogenic bacteria can lead to serious medical problems. Bacterial biofilms on catheters used in the treatment of urinary tract diseases represent a major challenge for antibiotic therapy. Several attempts to eradicate biofilms using classical antibiotics and various alternatives, including antibiotic treatment of …			Eur Urol Focus
		12	N	1	A. M. Varney, K. L. Smitten, H. M. Southam, S. D. Fairbanks, C. C. Robertson, J. A. Thomas and S. McLean	2024	In Vitro and In Vivo Studies on a Mononuclear Ruthenium Complex Reveals It is a Highly Effective, Fast-Acting, Broad-Spectrum Antimicrobial in Physiologically Relevant Conditions	The crystal structure of a previously reported antimicrobial Ru(II) complex that targets bacterial DNA is presented. Studies utilizing clinical isolates of Gram-negative bacteria that cause catheter-associated urinary tract infection, (CA)UTI, in media that model urine and plasma reveal that good antimicrobial activity is maintained in all conditions tested. Experiments with a series of Staphyloc…			ACS Infect Dis
		13	N	1	A. M. Varney, E. Mannix-Fisher, J. C. Thomas and S. McLean	2024	Evaluation of phenotypic and genotypic methods for the identification and characterization of bacterial isolates recovered from catheter-associated urinary tract infections	AIMS: Urinary tract infections are the most common hospital-acquired infection, 80% of which are associated with catheterization. Diagnostic methods may influence the reported identities of these pathogens, and phenotypic testing under laboratory conditions may not reflect infection phenotypes. This study aimed to evaluate the efficacy of diagnostic methods and whether medium composition alters p…			J Appl Microbiol
	MT	14	Y		C. T. Tsai, C. H. Lai, C. T. Chiu, C. K. Hsu, S. Y. Liang and Y. L. Kuo	2024	Validity of urinary catheter specimens for diagnosis of urinary tract infection in patients with short-term catheterization	Current guidelines recommend urine culture after catheter replacement to diagnose catheter-associated urinary tract infections (CA-UTI) in patients with long-term catheters, but it's unclear if this applies to short-term catheterizations. We studied 52 patients with catheters for less than 28 days, showing symptoms of CA-UTI. We collected urine from the catheter port initially and from the new ca…	Specimens and Cultures	Urine specimen short-term catheterization	Diagn Microbiol Infect Dis
		15	N	1	P. L. Tran, C. L. Presson, M. N. H. Kashem, W. Li, T. W. Reid and W. T. W. de Riese	2024	Complete Growth Inhibition of Pseudomonas aeruginosa by Organo-Selenium-Incorporated Urinary Catheter Material	To further investigate the inhibition of Pseudomonas aeruginosa's in vitro growth and biofilm formation by an organo-selenium-incorporated polyurethane (PU) catheter material. P. aeruginosa, Staphylococcus aureus, and Candida albicans were incubated in vitro with organo-selenium and control polyurethane catheter materials in the presence of glutathione. Growth was evaluated by a colony-forming-un…	device placement	selection device (coating)	Antibiotics (Basel)
	MT	16	N	7	K. B. Thor, L. Marson, M. A. Katofiasc, D. J. Ricca and E. C. Burgard	2024	Recent Developments in On-Demand Voiding Therapies	One cannot survive without regularly urinating and defecating. People with neurologic injury (spinal cord injury, traumatic brain injury, stroke) or disease (multiple sclerosis, Parkinson's disease, spina bifida) and many elderly are unable to voluntarily initiate voiding. The great majority of them require bladder catheters to void urine and "manual bowel programs" with digital rectal stimulatio…			J Pharmacol Exp Ther
	MT	17	N	7	X. Teng, C. Yao, C. P. McCoy and S. Zhang	2024	Comparison of Superhydrophilic, Liquid-Like, Liquid-Infused, and Superhydrophobic Surfaces in Preventing Catheter-Associated Urinary Tract Infection and Encrustation	Over the past decade, superhydrophilic zwitterionic surfaces, slippery liquid-infused porous surfaces, covalently attached liquid-like surfaces, and superhydrophobic surfaces have emerged as the most promising strategies to prevent biofouling on biomedical devices. Despite working through different mechanisms, they have demonstrated superior efficacy in preventing the adhesion of biomolecules (e.…			ACS Biomater Sci Eng
	MT	18	N	1	V. R. Suryawanshi, A. Pawar, B. Purandare, N. Vijayvargiya, S. Sancheti, S. Philip and P. Nagare	2024	Microbial Profile, Antimicrobial Susceptibility, and Prevalence of MDR/XDR Pathogens Causing Medical Device Associated Infections: A Single Center Study	BACKGROUND: There is a scarcity of studies evaluating the microbial profile, antimicrobial susceptibility, and prevalence of MDR/XDR pathogens causing medical device-associated infections (MDAIs). The present study was sought in this regard. MATERIALS AND METHODS: An ambispective-observational, site-specific, surveillance-based study was performed for a period of 2 years in the intensive care uni…			Indian J Crit Care Med
	MT	19	Y		G. Suleyman, M. E. McCormick, N. McLenon, E. Chami, E. Pollak and A. A. Dabaja	2024	Urinary catheter alleviation navigator protocol (UCANP): Update to the hospital-wide implementation at a single tertiary health care center	BACKGROUND: Catheter-associated urinary tract infections are commonly reported health care-associated infections. It was demonstrated that the urinary catheter alleviation navigator protocol (UCANP) pilot resulted in a reduction of catheter utilization and catheter days. METHODS: Quality improvement initiative that was implemented at a single urban, tertiary health care center, focusing on early …	Prevention Protocol	Early IUC dicontinuation and avoidance of reinsertion	Am J Infect Control
	MT	20	N	6	K. Stærk, B. Schrøder, L. K. Jensen, T. Petersen, T. E. Andersen and L. F. Nielsen	2024	Catheter-associated bladder mucosal trauma during intermittent voiding: An experimental study in pigs	OBJECTIVE: The objective of this study is to characterize bladder mucosal trauma associated with intermittent catheterization with conventional eyelet catheters (CECs) and to assess if a microhole zone catheter (MHZC) design concept reduces this adverse effect. MATERIALS AND METHODS: A porcine model was developed to reflect human catheterization and bladder drainage. Nine pigs were randomized for…			BJUI Compass
		21	N	1	L. A. Silverstein, D. K. Moser and M. K. Rayens	2024	Nurse-Sensitive Indicators as Predictors of Trauma Patient Discharge Disposition	BACKGROUND: About 3.5 million trauma patients are hospitalized every year, but 35%-40% require further care after discharge. Nurses' ability to affect discharge disposition by minimizing the occurrence of nurse-sensitive indicators (catheter-associated urinary tract infection [CAUTI], central line-associated bloodstream infection [CLABSI], and hospital-acquired pressure injury [HAPI]) is unknown.…			J Trauma Nurs
		22	N	1	A. H. Shmoury, W. Hanna, J. Zakhour, N. K. Zahreddine and S. S. Kanj	2024	Epidemiology and microbiology of catheter-associated urinary tract infections: A 14-year surveillance study at a tertiary care center in Lebanon	BACKGROUND: Catheter-associated urinary tract infections (CAUTIs) are the most common device-associated healthcare-acquired infections and pose a significant burden on patients and healthcare systems worldwide. However, there is a paucity of data on CAUTI epidemiology and microbiology in the Middle East and North Africa (MENA) region, including Lebanon. METHODS: This 14-year retrospective cohort …	surveillance	monitoring (epidemiology of CAUTI)	J Infect Public Health
		23	N	1	G. Q. Sharieff and C. Uejo	2024	Sprint Team Approach Yields Rapid Improvement in Leapfrog Quality Indicators	GOAL: Patient safety and quality care are two critical areas that every healthcare organization strives to grow and improve upon. At Scripps Health, specific efforts reviewed for this article were implemented to reduce hospital-acquired conditions and hospital readmissions that are components of Centers for Medicare & Medicaid Services programs and Leapfrog Hospital Survey scores. METHODS: Sprint…			J Healthc Manag
		24	N	1	A. Senyagin, N. Sachivkina, M. Das, A. Arsenyuk, R. Mannapova, A. Mannapov, T. Kubatbekov, D. Svistunov, O. Petrukhina, A. Zharov and N. Zhabo	2024	The Influence of L-Lysine-Alpha-Oxidase on the Biofilm Formation of Opportunistic Microorganisms Associated with Inflammatory Diseases of the Urinary Tract	Urinary tract infections occupy a special niche among diseases of infectious etiology. Many microorganisms associated with urinary tract infections, such as Klebsiella oxytoca, Enterococcus spp., Morganella morganii, Moraxella catarrhalis, Pseudomonas aeruginosa, Proteus mirabilis, Staphylococcus aureus, Staphylococcus spp., and Candida spp., can form biofilms. The aim of this research was to stu…			Pathogens
	MT	25	Y		E. Scruggs-Wodkowski, I. Kidder, J. Meddings and P. K. Patel	2024	Urinary Catheter-Associated Infections	Catheter-associated urinary tract infections (CAUTIs) are common and costly hospital-acquired infections, yet they are largely preventable. The greatest modifiable risk factor for developing a CAUTI is duration of catheterization, including initial indwelling catheter placement when it may not otherwise be necessary. Alternatives to indwelling urinary catheters, including intermittent straight ca…	Prevention Strategies	Catheter duration and early removal	Infect Dis Clin North Am
		26	N	1	S. P. Schmaltz, B. A. Longo and S. C. Williams	2024	Infection Control Measure Performance in Long-Term Care Hospitals and Their Relationship to Joint Commission Accreditation	BACKGROUND: This study evaluated the relationship between Joint Commission accreditation and health care-associated infections (HAIs) in long-term care hospitals (LTCHs). METHODS: This observational study used Centers for Medicare & Medicaid Services (CMS) LTCH data for the period 2017 to June 2021. The standardized infection ratio (SIR) of three measures used by the Centers for Disease Control a…			Jt Comm J Qual Patient Saf
		27	N	1	M. Schallom, H. Tymkew, B. Taylor, D. Prentice, K. Vyers, E. Duensing, N. Brougham, J. Licare and C. Arroyo	2024	Changes in Interprofessional Practice During the COVID-19 Pandemic and the Effect on Patient Outcomes: A Retrospective Observational Study	BACKGROUND: Changes in healthcare delivery were required during the first year of the COVID-19 pandemic. OBJECTIVE: The purpose of this study was to determine the impact of the approach to care of the COVID-19 patient on nursing sensitive indicators and nutrition therapy and the utilization of rehabilitation services during the first year of the pandemic in the acute care setting. METHOD: A retro…			Dimens Crit Care Nurs
		28	N	1	A. G. Salmanov, D. V. Shchehlov, M. Mamonova, O. E. Svyrydiuk, I. M. Bortnik, N. B. Chabanovych, Y. E. Kudelskyi, O. P. Kovalenko and D. Chekhunova	2024	Healthcare-associated infections in postoperative patients with intracranial aneurysm in Ukraine	OBJECTIVE: Aim: to investigate the epidemiology, microbiology, and risk factors for healthcare-associated infections (HAIs) in postoperative patients with intracranial aneurysm in Ukraine. PATIENTS AND METHODS: Materials and Methods: Retrospective cohort study was conducted from January 2018 to December 2022 in four tertiary care hospitals of Ukraine. The diagnostic criteria were based on specifi…			Pol Merkur Lekarski
	MT	29	N	7	M. S. Safari, H. Mohabatkar and M. Behbahani	2024	Novel surface biochemical modifications of urinary catheters to prevent catheter-associated urinary tract infections	More than 70% of hospital-acquired urinary tract infections are related to urinary catheters, which are commonly used for the treatment of about 20% of hospitalized patients. Urinary catheters are used to drain the bladder if there is an obstruction in the tube that carries urine out of the bladder (urethra). During catheter-associated urinary tract infections, microorganisms rise up in the urina…			J Biomed Mater Res B Appl Biomater
		30	N	2	M. B. Russell, J. Cox, N. Fox and N. E. Holecek	2024	Catheter-associated urinary tract infection prevention: Implementation of a multimodal and evidence-based education program				Nurs Manage
		31	N	1	V. D. Rosenthal, R. Yin, P. Nercelles, S. E. Rivera-Molina, S. Jyoti, R. Dongol, D. Aguilar-De-Moros, N. Tumu, J. Alarcon-Rua, J. P. Stagnaro, S. Alkhawaja, L. F. Jimenez-Alvarez, Y. A. Cano-Medina, S. L. Valderrama-Beltran, C. M. Henao-Rodas, M. A. Zuniga-Chavarria, A. El-Kholy, H. M. Agha, S. Sahu, S. O. Anusandhan, M. Bhattacharyya, M. Kharbanda, A. Poojary, P. K. Nair, S. N. Myatra, R. Chawla…	2024	International Nosocomial Infection Control Consortium (INICC) report of health care associated infections, data summary of 45 countries for 2015 to 2020, adult and pediatric units, device-associated module	BACKGROUND: Reporting on the International Nosocomial Infection Control Consortium study results from 2015 to 2020, conducted in 630 intensive care units across 123 cities in 45 countries spanning Africa, Asia, Eastern Europe, Latin America, and the Middle East. METHODS: Prospective intensive care unit patient data collected via International Nosocomial Infection Control Consortium Surveillance O…			Am J Infect Control
	MT	32	N	1	V. D. Rosenthal, R. Yin, Z. Jin, V. Perez, M. A. Kis, S. Abdulaziz-Alkhawaja, S. L. Valderrama-Beltran, K. Gomez, C. M. H. Rodas, A. El-Sisi, S. Sahu, M. Kharbanda, C. Rodrigues, S. N. Myatra, R. Chawla, K. Sandhu, Y. Mehta, P. Rajhans, R. Arjun, C. W. Tai, A. Bhakta, M. B. Mat Nor, G. Aguirre-Avalos, A. Sassoe-Gonzalez, I. Bat-Erdene, S. P. Acharya, D. Aguilar-de-Moros, N. Y. Carreazo, W. Duszyn…	2024	Examining the impact of a 9-component bundle and the INICC multidimensional approach on catheter-associated urinary tract infection rates in 32 countries across Asia, Eastern Europe, Latin America, and the Middle East	BACKGROUND: Catheter-Associated Urinary Tract Infections (CAUTIs) frequently occur in the intensive care unit (ICU) and are correlated with a significant burden. METHODS: We implemented a strategy involving a 9-element bundle, education, surveillance of CAUTI rates and clinical outcomes, monitoring compliance with bundle components, feedback of CAUTI rates and performance feedback. This was execu…			Am J Infect Control
	MT	33	Y		V. D. Rosenthal, R. Yin, E. C. Brown, B. H. Lee, C. Rodrigues, S. N. Myatra, M. Kharbanda, P. Rajhans, Y. Mehta, S. K. Todi, S. Basu, S. Sahu, S. B. Mishra, R. Chawla, P. K. Nair, R. Arjun, D. Singla, K. Sandhu, V. Palaniswamy, A. Bhakta, M. M. Nor, T. Chian-Wern, I. Bat-Erdene, S. P. Acharya, A. Ikram, N. Tumu, L. Tao, G. A. Alvarez, S. L. Valderrama-Beltran, L. F. Jiménez-Alvarez, C. M. Henao-R…	2024	Incidence and risk factors for catheter-associated urinary tract infection in 623 intensive care units throughout 37 Asian, African, Eastern European, Latin American, and Middle Eastern nations: A multinational prospective research of INICC	OBJECTIVE: To identify urinary catheter (UC)-associated urinary tract infection (CAUTI) incidence and risk factors. DESIGN: A prospective cohort study. SETTING: The study was conducted across 623 ICUs of 224 hospitals in 114 cities in 37 African, Asian, Eastern European, Latin American, and Middle Eastern countries. PARTICIPANTS: The study included 169,036 patients, hospitalized for 1,166,593 pat…	Surveillance	Monitoring (incidence and risk factors)	Infect Control Hosp Epidemiol
	MT	34	Y		V. D. Rosenthal, R. Yin, L. M. Abbo, B. H. Lee, C. Rodrigues, S. N. Myatra, J. V. Divatia, M. Kharbanda, B. Nag, P. Rajhans, V. Shingte, Y. Mehta, S. Sarma, S. K. Todi, M. Bhattacharyya, S. Basu, S. Sahu, S. B. Mishra, S. Samal, R. Chawla, A. C. Jain, P. K. Nair, D. Kalapala, R. Arjun, D. Singla, K. Sandhu, B. Badyal, V. Palaniswamy, A. Bhakta, C. S. Gan, M. N. Mohd-Basri, Y. H. Lai, C. W. Tai, P…	2024	An international prospective study of INICC analyzing the incidence and risk factors for catheter-associated urinary tract infections in 235 ICUs across 8 Asian Countries	BACKGROUND: Identify urinary catheter (UC)-associated urinary tract infections (CAUTI) incidence and risk factors (RF) in 235 ICUs in 8 Asian countries: India, Malaysia, Mongolia, Nepal, Pakistan, the Philippines, Thailand, and Vietnam. METHODS: From January 1, 2014, to February 12, 2022, we conducted a prospective cohort study. To estimate CAUTI incidence, the number of UC days was the denominat…	Surveillance	Monitoring (incidence and risk factors)	Am J Infect Control
	MT	35	Y		S. Roche, R. Okeke and J. Culhane	2024	Assessment of a Protocol for Reducing Indwelling Urinary Catheter Usage: Reduced Infection Without Increased Acute Kidney Injury	Introduction In 2019, a level one trauma center in St. Louis, Missouri launched a campaign to reduce the use of indwelling urinary catheters (IUC) in the trauma population. Our study assesses whether the campaign achieved the intended effect of reducing catheter-associated urinary tract infection (CAUTI) and whether this came at the cost of increased acute kidney injury (AKI). Methods We examined…	Prevention Protocol	Reduction of IUCs	Cureus
	MT	36	Y		R. Rabi, A. Enaya, D. M. Jomaa, M. Z. Dweekat, S. Raddad, Z. T. Saqfalhait and D. Abu-Gaber	2024	Catheter-associated urinary tract infections in critical care: Understanding incidence, risk factors, and pathogenic causes in Palestine	Catheter-associated urinary tract infections (CAUTI) are the most common secondary cause of bloodstream infection. CAUTI is particularly prevalent in critical care departments and developing countries, where the duration of catheterization remains the most significant risk factor. This study focused on the characteristics, risk factors, and outcomes of CAUTI patients in a tertiary care hospital s…	Surveillance	Monitoring (incidence and risk factors)	PLoS One
	MT	37	Y		X. Qin, H. Zhao, W. Qin, X. Qin, S. Shen and H. Wang	2024	Efficacy of expanded periurethral cleansing in reducing catheter-associated urinary tract infection in comatose patients: a randomized controlled clinical trial	BACKGROUND: The effect of the periurethral cleansing range on catheter-associated urinary tract infection (CAUTI) occurrence remains unknown. The purpose of this study was to evaluate the efficacy of expanded periurethral cleansing for reducing CAUTI in comatose patients. METHODS: In this randomized controlled trial, eligible patients in our hospital were enrolled and allocated randomly to the ex…	Device Maintenance	Device or Meatal Care	Crit Care		May be new guidance for IUCs - ask panel if it should apply to externals
	MT	38	N	7	A. Puertas-Segura, A. G. Morena, S. Pérez Rafael, K. Ivanova, I. Ivanov, K. Todorova, P. Dimitrov, G. Ciardelli and T. Tzanov	2024	Enzymatically Built Nanoenabled Antimicrobial Coating on Urinary Catheters	Catheter-associated urinary tract infections represent a major share of nosocomial infections, and are associated with longer periods of hospitalization and a huge financial burden. Currently, there are only a handful of commercial materials that reduce biofilm formation on urinary catheters, mostly relying on silver alloys. Therefore, we combined silver-phenolated lignin nanoparticles with poly(…			ACS Appl Mater Interfaces
	MT	39	N	7	A. Puertas-Segura, K. Ivanova, A. Ivanova, I. Ivanov, K. Todorova, P. Dimitrov, G. Ciardelli and T. Tzanov	2024	Mussel-Inspired Sonochemical Nanocomposite Coating on Catheters for Prevention of Urinary Infections	Catheter-associated urinary tract infections are the most common hospital-acquired infections and cause patient discomfort, increased morbidity, and prolonged stays, altogether posing a huge burden on healthcare services. Colonization occurs upon insertion, or later by ascending microbes from the rich periurethral flora, and is therefore virtually unavoidable by medical procedures. Importantly, t…			ACS Appl Mater Interfaces
	MT	40	Y		N. Pryor, J. Wang, J. Young, W. Townsend, J. Ameling, J. Henderson and J. Meddings	2024	Clinical outcomes of female external urine wicking devices as alternatives to indwelling catheters: a systematic review and meta-analysis	BACKGROUND: Female patients using indwelling urinary catheters (IUCs) are disproportionately at risk for developing catheter-associated urinary tract infections (CAUTIs) compared to males. Female external urine wicking devices (FEUWDs) have emerged as potential alternatives to IUCs for incontinence management. OBJECTIVES: To assess the clinical risks and benefits of FEUWDs as alternatives to IUCs…	Device Placement	Selection device (external catheter)	Infect Control Hosp Epidemiol
	MT	41	Y		K. Poch, A. Trannel, N. Wiltfang, E. Krigbaum, O. Abosi, T. Kobayashi and K. Brust	2024	Impact of introducing external urinary devices on reducing indwelling urinary catheter days: A quality improvement initiative at a midwestern academic medical center	External urinary device (EUD) use and modification of the electronic medical record system with defaulting EUD for selected indications significantly decreased the utilization of indwelling urinary catheters while there was no observed significant reduction in catheter-associated urinary tract infections. The introduction of EUD alone may not decrease catheter-associated urinary tract infections …	Device Placement	Selection device (external catheter)	Am J Infect Control
		42	N	1	J. Perret and A. Schmid	2024	Application of OpenAI GPT-4 for the retrospective detection of catheter-associated urinary tract infections in a fictitious and curated patient data set	The use of the OpenAI GPT-4 model in detecting catheter-associated urinary tract infection (CAUTI) cases in small fictitious and curated patient data sets was investigated. Final analysis of 50 patients including 11 CAUTI cases yielded sensitivity, specificity and positive and negative predictive values of 91%, 92%, 83%, and 96%, respectively.			Infect Control Hosp Epidemiol
	MT	43	N	7	I. Perelshtein, S. Shoshani, G. Jacobi, M. Natan, N. Dudchenko, N. Perkas, M. Tkachev, R. Bengalli, L. Fiandra, P. Mantecca, K. Ivanova, T. Tzanov, E. Banin and A. Gedanken	2024	Protecting the Antibacterial Coating of Urinal Catheters for Improving Safety	Catheter-associated urinary tract infections (CAUTI) are among the most common bacterial infections associated with prolonged hospitalization and increased healthcare expenditures. Despite recent advances in the prevention and treatment of these infections, there are still many challenges remaining, among them the creation of a durable catheter coating, which prevents bacterial biofilm formation.…	device placement		ACS Appl Bio Mater
		44	N	1	H. Pelling, V. Bennett, L. J. Bock, M. E. Wand, E. L. Denham, W. M. MacFarlane, J. M. Sutton and B. V. Jones	2024	Identification of mechanisms modulating chlorhexidine and octenidine susceptibility in Proteus mirabilis	AIMS: We aimed to identify mechanisms underlying the tolerance of Proteus mirabilis-a common cause of catheter associated urinary tract infection-to the clinically used biocides chlorhexidine (CHD) and octenidine (OCT). METHODS AND RESULTS: We adapted three clinical isolates to grow at concentrations of 512 µg ml-1 CHD and 128 µg ml-1 OCT. Genetic characterization and complementation studies reve…			J Appl Microbiol
	MT	45	N	7	D. Patra, S. Ghosh, S. Mukherjee, Y. Acharya, R. Mukherjee and J. Haldar	2024	Antimicrobial nanocomposite coatings for rapid intervention against catheter-associated urinary tract infections	Catheter-associated urinary tract infections (CAUTIs) pose a significant challenge in hospital settings. Current solutions available on the market involve incorporating antimicrobials and antiseptics into catheters. However, challenges such as uncontrolled release leading to undesirable toxicity, as well as the prevalence of antimicrobial resistance reduce the effectiveness of these solutions. Ad…	device placement		Nanoscale
		46	N	1	R. M. C. Oliveira, A. H. F. de Sousa, M. A. de Salvo, A. J. Petenate, A. K. F. Gushken, E. Ribas, E. M. S. Torelly, K. Silva, L. M. Bass, P. Tuma, P. Borem, L. Y. Ue, C. G. de Barros and S. Vernal	2024	Estimating the savings of a national project to prevent healthcare-associated infections in intensive care units	BACKGROUND: Healthcare-associated infections (HAIs) have a significant impact on patients' morbidity and mortality, and have a detrimental financial impact on the healthcare system. Various strategies exist to prevent HAIs, but economic evaluations are needed to determine which are most appropriate. AIM: To present the financial impact of a nationwide project on HAI prevention in intensive care u…			J Hosp Infect
		47	N	1	H. Oikawa, Y. Morooka, M. Furuichi, M. Shinjoh, S. Nozaki, E. Nishi, M. Yaginuma, T. Inoguchi, K. Tomita, K. Furuno and T. Takahashi	2024	Catheter-associated urinary tract infection and urinary tract abnormalities in young children: A retrospective study	INTRODUCTION: Studies investigating the role of urinary tract abnormalities in the development of catheter-associated urinary tract infections (CAUTI) in young children are limited. Thus, in the present study, we aimed to determine whether there is an association between CAUTI and urinary tract abnormalities. METHODS: We performed abdominal imaging studies on all patients aged <6 years with CAUTI…			J Infect Chemother
	MT	48	N	1	T. M. Nye, Z. Zou, C. L. P. Obernuefemann, J. S. Pinkner, E. Lowry, K. Kleinschmidt, K. Bergeron, A. Klim, K. W. Dodson, A. L. Flores-Mireles, J. N. Walker, D. G. Wong, A. Desai, M. G. Caparon and S. J. Hultgren	2024	Microbial co-occurrences on catheters from long-term catheterized patients	Catheter-associated urinary tract infections (CAUTIs), a common cause of healthcare-associated infections, are caused by a diverse array of pathogens that are increasingly becoming antibiotic resistant. We analyze the microbial occurrences in catheter and urine samples from 55 human long-term catheterized patients collected over one year. Although most of these patients were prescribed antibiotic…			Nat Commun
	MT	49	N	7	S. E. Nelson, S. Tsetsou and J. Liang	2024	Leaving no culture undrawn: Time to revisit the CLABSI and CAUTI metrics	Central line-associated bloodstream infections (CLABSIs) and catheter-associated urinary tract infections (CAUTIs) are quality metrics for many ICUs, and financial ramifications can be applied to hospitals and providers who perform poorly on these measures. Despite some perceived benefits to tracking these metrics, there are a range of issues associated with this practice: lack of a solid evidenc…			J Crit Care
	MT	50	Y		S. H. Na, J. S. Eom, Y. B. Seo, S. H. Park, Y. K. Kim, W. Song, E. Lee, S. R. Kim, H. M. Yoo, H. Chun, M. J. Shin, S. H. Kim, J. Y. Choi, N. H. Cho, J. H. Kim, H. J. Son, S. H. Han and J. Lee	2024	Impact of Infection Prevention Programs on Catheter-Associated Urinary Tract Infections Analyzed in Multicenter Study	BACKGROUND: Catheter-associated urinary tract infections (CAUTIs) account for a large proportion of healthcare-associated infections and have a significant impact on morbidity, length of hospital stay, and mortality. Adherence to the recommended infection prevention practices can effectively reduce the incidence of CAUTIs. This study aimed to assess the characteristics of CAUTIs and the efficacy …	Prevention Protocol	CAUTI reduction	J Korean Med Sci
		51	N	1	P. N. Mukomena, M. Simuunza, S. Munsaka, G. Kwenda, F. Bumbangi, K. Yamba, J. Kabwe, J. M. Kayembe and J. B. Muma	2024	Antimicrobial resistance profiles of and associated risk factors for Pseudomonas aeruginosa nosocomial infection among patients at two tertiary healthcare facilities in Lusaka and Copperbelt Provinces, Zambia	BACKGROUND: Antimicrobial resistance (AMR) of pathogens such as Pseudomonas aeruginosa is among the top 10 threats to global health. However, clinical and molecular data are scarce in Zambia. We, therefore, evaluated the AMR profiles of P. aeruginosa nosocomial infections (NIs). METHODS: A year-long hospital-based cross-sectional study was conducted at two large tertiary-level hospitals in Zambia…			JAC Antimicrob Resist
		52	N	1	A. M. Montoya, G. E. Roncancio, L. Franco, L. López, A. R. Vargas, S. Suárez, C. G. Garcés, M. Guzmán and J. M. Vanegas	2024	Preventive strategies in paediatric cardiovascular surgery: impact on surgical site infections and beyond	BACKGROUND: Surgical management of congenital heart disease (CHD) has increased worldwide, but healthcare-associated infections (HAIs) can threaten these efforts. AIM: To analyse the incidence of HAI, the impact of preventive interventions, and microbiological profiles in a paediatric cardiovascular surgery programme. METHODS: Cohort study including children aged <12 years with CHD who underwent …			J Hosp Infect
		53	N	1	J. J. Molina, K. N. Kohler, C. Gager, M. J. Andersen, E. Wongso, E. R. Lucas, A. Paik, W. Xu, D. L. Donahue, K. Bergeron, A. Klim, M. G. Caparon, S. J. Hultgren, A. Desai, V. A. Ploplis, M. J. Flick, F. J. Castellino and A. L. Flores-Mireles	2024	Fibrinolytic-deficiencies predispose hosts to septicemia from a catheter-associated UTI	Catheter-associated urinary tract infections (CAUTIs) are amongst the most common nosocomial infections worldwide and are difficult to treat partly due to development of multidrug-resistance from CAUTI-related pathogens. Importantly, CAUTI often leads to secondary bloodstream infections and death. A major challenge is to predict when patients will develop CAUTIs and which populations are at-risk …			Nat Commun
		54	N	1	D. Mert, B. Çalışkan Demirkıran, G. İskender, Z. Avşar, A. Timuroğlu, S. Binay, T. Aşkın and M. Ertek	2024	Six-year evaluation of device-associated nosocomial infections in intensive care units	INTRODUCTION: Invasive device-associated nosocomial infections commonly occur in intensive care units (ICUs). These infections include intravascular catheter-related bloodstream infection (CRBSI), ventilator-associated pneumonia (VAP), and catheter-associated urinary tract infection (CAUTI). This study aimed to evaluate the factors associated with invasive device-associated nosocomial infections …			J Infect Dev Ctries
		55	N	1	K. Meredith, D. Pollard, V. Mason and A. Ali	2024	The bacterial displacement test: an in vitro microbiological test for the evaluation of intermittent catheters and urinary tract infection	AIMS: Intermittent catheters (ICs) are commonly used in bladder management, but catheter-associated urinary tract infections (CAUTIs) remain challenging. Insertion tips may reduce the risk of CAUTIs by minimizing bacterial transfer along the urinary tract. However, there are few laboratory tests to evaluate such technologies. We describe the use of an adapted in vitro urethra agar model to assess…			J Appl Microbiol
	MT	56	Y		A. J. Mena Lora, J. Hua, M. Ali, C. Krill, E. Takhsh and S. C. Bleasdale	2024	Changing the culture: impact of a diagnostic stewardship intervention for urine culture testing and CAUTI prevention in an urban safety-net community hospital	Cultures from urinary catheters are often ordered without indication, leading to possible misdiagnosis of catheter-associated urinary tract infections (CAUTI), increasing antimicrobial use, and C difficile. We implemented a diagnostic stewardship intervention for urine cultures from catheters in a community hospital that led to a reduction in cultures and CAUTIs.	Specimens and Cultures	Urine culture stewardship	Antimicrob Steward Healthc Epidemiol
		57	N	1	S. Mehmood, M. Hussain, K. Bux, Z. Hussain, M. Raza Shah, M. Ali Jakhrani, P. Ali Channar, I. Begum, R. Saboor, C. B. Yildiz, K. Ali and R. Herwig	2024	Structural dynamics and anti-biofilm screening of novel imidazole derivative to explore their anti-biofilm inhibition mechanism against Pseudomonas Aeruginosa	The biofilm formation is still prevalent mechanism of developing the drug resistance in the Pseudomonas aeruginosa, gram-negative bacteria, known for its major role in nosocomial, ventilator-associated pneumonia (VAP), lung infections and catheter-associated urinary tract infections. As best of our knowledge, current study first time reports the most potent inhibitors of LasR, a transcriptional a…			J Biomol Struct Dyn
	MT	58	Y		J. M. McGloin, P. Gordon, B. Feeser, J. Anderson, S. Joyner, J. Bentick, A. Morien, C. R. Fehnel, M. N. Cocchi and D. E. Pepe	2024	Catheter-associated urinary tract infection (CAUTI) reduction in a neuroscience intensive care unit: A multidisciplinary approach	Utilizing a multidisciplinary approach to identify catheter-associated urinary tract infection (CAUTI) risks in Neuroscience intensive care patients admitted for aneurysmal subarachnoid hemorrhage, our CAUTI rate decreased from 5.903 per 1,000 catheter days (June 2020-June 2021) to 0.371 per 1,000 catheter days in our postintervention time period (July 2021-March 2023). A review of our clinical t…	Device Placement	CAUTI reduction (IUC timing optimization)	Am J Infect Control
	MT	59	Y		W. A. Mazi, M. Bondad, M. Althumali and T. Alzahrani	2024	Reducing catheter-associated urinary tract infection in high dependency unit: an eighteen-month quality improvement intervention study period	BACKGROUND: The urinary catheter usually leads to a catheter-associated urinary tract infection (CAUTI) contributing to further morbidity and mortality. There is very limited data on the CAUTI incidence rate in high-dependency units (HDUs) in the Kingdom of Saudi Arabia. The institutional CAUTI incidence rate in HDU was six times higher compared to the United States National Healthcare Safety Net…	Prevention Protocol	CAUTI reduction (behavioural change and prevention)	Infect Prev Pract
		60	N	1	A. M. Marrufo, J. J. Molina, C. Gager, M. J. Andersen, A. A. LaBella, E. R. Lucas, E. Wongso, T. Urmi, K. Arias-Parbul, R. Webster, P. V. Stuckey, K. N. Kohler, D. Donahue, V. A. Ploplis, M. J. Flick, F. J. Castellino, F. H. Santiago-Tirado and A. L. Flores-Mireles	2024	The catheterized bladder environment induces dysregulation of macrophage polarization exacerbating bacterial UTI	Urinary catheterization causes bladder damage, predisposing hosts to catheter-associated urinary tract infections (CAUTIs). CAUTI pathogenesis is mediated by bladder damage-induced inflammation, resulting in accumulation and deposition of the blood-clotting protein fibrinogen (Fg) and its matrix form fibrin, which are exploited by uropathogens as biofilm platforms to establish infection. Catheter…			bioRxiv
		61	N	1	K. M. MacKinnon, S. Seshadri, J. F. Mailman and E. Sy	2024	Impact of Rounding Checklists on the Outcomes of Patients Admitted to ICUs: A Systematic Review and Meta-Analysis	OBJECTIVES: To evaluate the effectiveness of ICU rounding checklists on outcomes. DATA SOURCES: Five electronic databases (MEDLINE, Embase, CINAHL, Cochrane Library, and Google Scholar) were searched from inception to May 10, 2024. STUDY SELECTION: Cohort studies, case-control studies, and randomized controlled trials comparing the use of rounding checklists to no checklists were included. Other …			Crit Care Explor
		62	N	1	A. Luva, A. Mijares, B. Richards and A. Ashburn	2024	Deployment of nursing students to assist in CLABSI and CAUTI prevention bundle audits and interventions during the COVID-19 pandemic	The COVID-19 pandemic exacerbated previously existing health care challenges related to hospital-acquired infections. Nursing students were deployed to augment staffing shortages and mitigate incidences of catheter-associated urinary tract infections and catheter-associated bloodstream infections. Nursing students' use as an adjunct to infection prevention measures facilitated success in sustaini…			Am J Infect Control
		63	N	1	J. D. Lawton, N. Ortiz, A. Henry, C. Smith, R. Smith and D. E. Rapp	2024	Characterization and Outcomes of Iatrogenic Urethral Catheterization Injuries	INTRODUCTION: Iatrogenic injury during urethral catheterization is a common reason for inpatient urologic consultation and is associated with increased morbidity and resource utilization. Literature defining the patient population, interventions, or outcomes associated with traumatic catheterization is scarce. METHODS: We performed a retrospective review of consults for adult urethral catheteriza…			Urol Pract
		64	N	1	E. T. Lake, A. Pascale, N. E. Warshawsky, J. G. Smith, D. Staiger and J. A. Rogowski	2024	COVID-19 Pandemic Increases in Nurse-Sensitive Quality Indicators	BACKGROUND: The pandemic profoundly stressed nursing practice and could have thereby affected trends in nurse-sensitive quality indicators (NSIs), measures that detect changes in patient health status directly affected by nursing care. OBJECTIVES: To determine if NSIs have worsened in response to the pandemic and then returned to pre-pandemic levels using data from 2019 through 2022. METHODS: We …			Nurs Res
		65	N	1	S. C. Knighton, J. Engle, J. Berkson and R. Bartles	2024	A narrative review of how infection preventionist (IP) staffing and outcome metrics are assessed by health care organizations and factors to consider	BACKGROUND: Infection Preventionist to date are experiencing staffing shortages, the purpose of this narrative review is to understand how heath care organizations track staffing and outcome metrics in relation to Infection Preventionists. METHODS: Databases utilized included MEDLINE, PubMed, EMBASE, Web of Science, and Google Scholar. RESULTS: The initial search included 668 studies. After exclu…			Am J Infect Control
		66	N	1	J. Kim, M. I. Bury, K. Kwon, J. Y. Yoo, N. V. Halstead, H. S. Shin, S. Li, S. M. Won, M. H. Seo, Y. Wu, D. Y. Park, M. Kini, J. W. Kwak, S. R. Madhvapathy, J. L. Ciatti, J. H. Lee, S. Kim, H. Ryu, K. Yamagishi, H. J. Yoon, S. S. Kwak, B. Kim, Y. Huang, L. C. Halliday, E. Y. Cheng, G. A. Ameer, A. K. Sharma and J. A. Rogers	2024	A wireless, implantable bioelectronic system for monitoring urinary bladder function following surgical recovery	Partial cystectomy procedures for urinary bladder-related dysfunction involve long recovery periods, during which urodynamic studies (UDS) intermittently assess lower urinary tract function. However, UDS are not patient-friendly, they exhibit user-to-user variability, and they amount to snapshots in time, limiting the ability to collect continuous, longitudinal data. These procedures also pose th…			Proc Natl Acad Sci U S A
		67	N	1	A. Khorasani, S. Moghim, J. Wagemans, R. Lavigne and A. Mirzaei	2024	Antibiotic profile classification of Proteus mirabilis using machine learning: An investigation into multidimensional radiomics features	Antimicrobial resistance (AMR) presents a significant threat to global healthcare. Proteus mirabilis causes catheter-associated urinary tract infections (CAUTIs) and exhibits increased antibiotic resistance. Traditional diagnostics still rely on culture-based approaches, which remain time-consuming. Here, we study the use of machine learning (ML) to classify bacterial resistance profiles using st…			Comput Biol Med
	MT	68	N	7	D. Khan, F. Waqar, N. Azim, O. Khan and A. Sohail	2024	Reduction of Hospital-Acquired Infections Through a Nursing Education Program: A Quality Improvement Project on the Sensitization of Nursing Staff Toward Infection Control in Neonates	Background This study aimed to reduce hospital-acquired infections (HAIs) by at least 50% in our unit through a nursing education program to sensitize the nursing staff toward infection control in neonates. Methodology This pre- and post-intervention observational study was conducted in Liaquat National Hospital's Neonatal Intensive Care Unit (NICU) from October 2021 until March 2023. This observ…			Cureus
	MT	69	Y		T. Kelly, C. Ai, M. Jung and K. Yu	2024	Catheter-associated urinary tract infections (CAUTIs) and non-CAUTI hospital-onset urinary tract infections: Relative burden, cost, outcomes and related hospital-onset bacteremia and fungemia infections	OBJECTIVE: To describe the relative burden of catheter-associated urinary tract infections (CAUTIs) and non-CAUTI hospital-onset urinary tract infections (HOUTIs). METHODS: A retrospective observational study of patients from 43 acute-care hospitals was conducted. CAUTI cases were defined as those reported to the National Healthcare Safety Network. Non-CAUTI HOUTI was defined as a positive, non-c…	Non-CAUTI		Infect Control Hosp Epidemiol
		70	N	1	L. C. Kelly, J. V. Glinsky and L. A. Harvey	2024	A case report of three people experiencing intractable autonomic dysreflexia following instillation of Uro-Tainer(®) Polyhexanide 0.02	INTRODUCTION: Historically, bladder washouts were used to instil therapeutic reagents directly into the bladder. This practice has expanded to include instillation of solutions that deal with catheter issues such as encrustation or formation of bio-film. They appear to provide a promising strategy for people with long term catheters. These products are readily available to purchase, but there is …			Spinal Cord Ser Cases
		71	N	1	D. R. Joshi, R. Gopalakrishnan, C. Selvi, N. Sethuraman, V. R. Yamunadevi, V. Ramasubramanian, P. S. Nambi, M. Yogesh and T. P. Ramesh	2024	Epidemiology and outcomes of infections during extracorporeal membrane oxygenation in adult patients with COVID-19 ARDS- A single center study	BACKGROUND: There is a scarcity of data regarding nosocomial infections in patients with COVID-19 treated with ECMO. This observational study from India aims to describe the epidemiology and microbiology of infections in patients with COVID-19 associated ECMO. METHODS: This is an ambi-directional observational study of COVID-19 ECMO patients admitted from April 2021 to June 2022 in a tertiary car…			Indian J Med Microbiol
		72	N	5	K. M. Jones, S. L. Krein, J. Mantey, M. Harrod and L. Mody	2024	Characterizing infection prevention programs and urinary tract infection prevention practices in nursing homes: A mixed-methods study	OBJECTIVE: US policies require robust nursing home (NH) infection prevention and control (IPC) programs to ensure safe care. We assessed IPC resources and practices related to catheter and non-catheter-associated urinary tract infection (CAUTI and UTI) prevention among NHs. METHODS: We conducted a mixed-methods study from April 2018 through November 2019. Quantitative surveys assessed NH IPC prog…			Infect Control Hosp Epidemiol
		73	N	1	A. O. Johnson, B. M. Shipman, B. C. Hunt, B. S. Learman, A. L. Brauer, S. P. Zhou, R. Hageman Blair, N. J. De Nisco and C. E. Armbruster	2024	Function and contribution of two putative Enterococcus faecalis glycosaminoglycan degrading enzymes to bacteremia and catheter-associated urinary tract infection	Enterococcus faecalis is a common cause of healthcare-acquired bloodstream infections and catheter-associated urinary tract infections (CAUTIs) in both adults and children. Treatment of E. faecalis infection is frequently complicated by multi-drug resistance. Based on protein homology, E. faecalis encodes two putative hyaluronidases, EF3023 (HylA) and EF0818 (HylB). In other Gram-positive pathoge…			Infect Immun
		75	N	1	U. Igwe, O. J. Okolie, S. U. Ismail and E. Adukwu	2024	Effectiveness of infection prevention and control interventions in health care facilities in Africa: A systematic review	BACKGROUND: Health care-associated infections (HAIs) are a major threat to patient safety and quality care. However, they are avoidable by implementing evidence-based infection prevention and control (IPC) measures. This review evaluated the evidence of the effectiveness of IPC interventions in reducing rates of HAIs in health care settings in Africa. METHODS: We searched several databases: CENTR…			Am J Infect Control
	MT	76	N	1	V. Iacovelli, V. Ficarra, U. V. Maestroni, M. Tutolo and E. Finazzi Agrò	2024	Open questions on lower urinary tract infections: Results of a Delphi consensus study	BACKGROUND AND OBJECTIVE: This is a Delphi study that aims to explore expert consensus regarding open questions in current literature evidence on lower urinary tract infections (UTIs). This manuscript deals with adults and analyzed the most recent guidelines and meta-analysis on the topic. METHODS: A panel of leading urologists and urogynaecologists participated in a consensus-forming project usi…			Neurourol Urodyn
		77	N	1	M. Hyte, C. Clark, R. Pandey, D. Redden, M. Roderick and K. Brock	2024	How COVID-19 impacted CAUTI and CLABSI rates in Alabama	BACKGROUND: The study objective was to quantify infection rate trends for central line-associated bloodstream infections (CLABSIs) and catheter-associated urinary tract infections (CAUTIs) in 89 Alabama hospitals from 2015 to 2021 to analyze how the COVID-19 pandemic impacted health care delivery. METHODS: Retrospective analysis of CLABSI and CAUTI rates, from 89 Alabama hospitals via data from t…			Am J Infect Control
	MT	78	N	1	L. D. Hultqvist, J. B. Andersen, C. M. Nilsson, C. U. Jansen, M. Rybtke, T. H. Jakobsen, T. E. Nielsen, K. Qvortrup, C. Moser, M. Graz, K. Qvortrup, T. Tolker-Nielsen and M. Givskov	2024	High efficacy treatment of murine Pseudomonas aeruginosa catheter-associated urinary tract infections using the c-di-GMP modulating anti-biofilm compound Disperazol in combination with ciprofloxacin	Persistent urinary tract infections (UTIs) in hospitalized patients constitute an important medical problem. It is estimated that 75% of nosocomial UTIs are associated with urinary tract catheters with P. aeruginosa being a species that forms biofilms on these catheters. These infections are highly resistant to standard-of-care antibiotics, and the effects of the host immune defenses, which allow…		antimicrobial profilaxis	Antimicrob Agents Chemother
	MT	79	N	7	J. Huang and Y. Dong	2024	Correlation Analysis between Urinary Catheter Indwelling Time and Nosocomial Urinary Tract Infection	OBJECTIVES: Indwelling urinary catheter is closely associated with the occurrence of urinary tract infection (UTI). Herein, we further explored the correlation of urinary catheter indwelling time and UTI. METHODS: Retrospectively, the medical data of nosocomial patients (n = 681) were collected during two quarters of April 2023 to June 2023 (the second quarter, 23.4-23.6, n = 330) and July 2023 t…			Arch Esp Urol
		80	N	1	Z. Hou, X. Ren, Z. Sun, R. An, M. Huang, C. Gao, M. Yin, G. Liu, D. He, H. Du and R. Tang	2024	Trash into Treasure: Nano-coating of Catheter Utilizes Urine to Deprive H(2)S Against Persister and Rip Biofilm Matrix	Bacteria-derived hydrogen sulfide (H(2)S) often contributes to the emergence of antibiotic-recalcitrant bacteria, especially persister (a sub-population of dormant bacteria), thus causing the treatment failure of Catheter-associated urinary tract infection (CAUTI). Here, an H(2)S harvester nanosystem to prevent the generation of persister bacteria and disrupt the dense biofilm matrix by the self-…			Adv Healthc Mater
		81	N	1	B. Hill, G. Lamichhane and A. Wamburu	2024	Infection prevention and control: critical strategies for nursing practice	Infection prevention and control (IPC) is essential in nursing practice to safeguard patient health and reduce healthcare-associated infections. This article explores IPC strategies, including hand hygiene, the use of personal protective equipment, environmental cleaning, safe injection practices, and antimicrobial stewardship. It discusses the implementation challenges and solutions, such as ens…			Br J Nurs
		82	N	1	R. A. Heylen, N. Cusick, T. White, E. J. Owen, B. L. Patenall, M. Alm, P. Thomsen, M. Laabei and A. T. A. Jenkins	2024	Rational design and in vitro testing of new urease inhibitors to prevent urinary catheter blockage	Catheter associated urinary tract infections (CAUTI) caused by urease-positive organisms can lead to catheter blockage: urease metabolizes urea in urine to ammonia causing an increase in pH and hence precipitation of struvite and apatite salts into the catheter lumen and bladder leading to blockage. Acetohydroxamic acid (AHA) is the only urease inhibitor currently approved for patient use, howeve…			RSC Med Chem
	MT	83	N	7	W. He, P. Ma, L. Li, D. Wang, X. Li, X. Wen, Y. Zuo, Q. Guo, Y. Zhang, R. Cheng and Z. Wang	2024	Efficacy and safety of preventing catheter-associated urinary tract infection by inhibiting catheter bacterial biofilm formation: a multicenter randomized controlled trial	BACKGROUND: Catheter-associated urinary tract infection (CAUTI) remains the most significant challenge among hospital-acquired infections (HAIs), yet still unresolved. The present study aims to evaluate the preventive effectiveness of JUC Spray Dressing (name of U.S. FDA and CE certifications, while the medical device name in China is Long-acting Antimicrobial Material) alone for CAUTI without co…			Antimicrob Resist Infect Control
	MT	84	Y		S. Harita, S. Murakami, Y. Tagashira and H. Honda	2024	A nurse-led multifaceted intervention for the optimal use of indwelling urinary catheters at a tertiary care center: A before-after trial	BACKGROUND: Few interventional studies of catheter-associated urinary tract infection (CAUTI) have been conducted to optimize indwelling urinary catheter (IUC) use in Japan. METHODS: The nurse-led, before-after study was conducted at a tertiary care center from June 2018 through May 2022. The intervention included 1) the provision of appropriate indications for IUC use, 2) prospective feedback to…	Nurse Intervention Program	CAUTI reduction (feedback on removal of ICU at discharge and appropriate ICU indication)	J Infect Chemother
	MT	85	Y		D. S. Han, S. R. Pingle, L. M. Amolo, M. L. Roach, M. S. Luga, S. A. Layne, C. R. Veliz, L. Hurlbut, B. Bennett, H. Contreras, S. Krishnamoorthy, D. M. Weiner, C. B. Anderson and G. M. Badalato	2024	Multidisciplinary Development and Implementation of a Trial of Void Algorithm to Standardize and Reduce Indwelling Urethral Catheter Use	INTRODUCTION: Prolonged indwelling catheter use is a known risk factor for catheter-associated UTIs (CAUTIs). We sought to reduce catheter use by creating and implementing a trial of void (TOV) algorithm to standardize indwelling Foley catheter removal in surgical patients. METHODS: We partnered with the Departments of General Surgery and Nursing to develop an evidence-based TOV algorithm for a s…	Algorithm	Foley removal standardization	Urol Pract
	MT	86	Y		S. Gopalakrishnan, M. M. Rana, M. A. Curry, A. Krishnakumar and R. Rahimi	2024	Sticker-Type Remote Monitoring System for Early Risk Detection of Catheter Associated Urinary Tract Infections	A substantial number of critically ill patients in intensive care units (ICUs) rely on indwelling urinary catheters (IDCs), demanding regular monitoring of urine bags. This process increases the workload for healthcare providers and elevates the risk of exposure to contagious diseases. Moreover, IDCs are a primary cause of catheter-associated urinary tract infections (UTIs) in ICU patients whose …	Surveillance	Urine level monitoring	IEEE Trans Biomed Eng
		87	N	1	S. Ghamrawi and L. Ren	2024	Editorial: Reducing healthcare-associated infections through antimicrobial materials				Front Cell Infect Microbiol
	MT	88	N	1	S. Ghaffari, N. Amiri, D. F. Felix, S. Abbasidezfouli, F. Franco, S. L. Beaupré, N. R. Branda and D. Lange	2024	Surface photosterilization of implantable silicone biomaterials: structural and functional characterization	Hospital-acquired infections (HAIs) remain one of the major challenges faced by the global healthcare system. The increasing rate of pathogenic resistance against antibiotics suggests that alternative treatments are needed to control recurrent infections. Catheter-associated urinary tract infections (CAUTIs) are the third most common type of HAI worldwide, and this is mainly due to indwelling dev…			Colloids Surf B Biointerfaces
	MT	89	N	7	A. A. Gaughan, S. R. MacEwan, M. E. Gregory, J. L. Eramo, L. J. Rush, C. L. Hebert and A. S. McAlearney	2024	When Infections Are Found: A Qualitative Study Characterizing Best Management Practices for Central Line-Associated Bloodstream Infection and Catheter-Associated Urinary Tract Infection Performance Monitoring and Feedback	Healthcare-associated infections (HAIs) remain a significant patient safety problem that can lead to illness and death, despite the implementation of clinical bundles to prevent HAIs. Management practices can support HAI prevention, but their role in HAI performance monitoring and feedback is not well understood. To address this knowledge gap, we previously conducted semi-structured interviews wi…			Nurs Rep
		90	N	1	P. Gastmeier, A. Kola, F. Schwab, M. Behnke and C. Geffers	2024	Etiology of nosocomial infections in intensive care patients in German hospitals: An analysis of trends between 2008 and 2022	PURPOSE: Data from the intensive care component of the German hospital infection surveillance system (KISS) was used to investigate the epidemiology of pathogens responsible for the most frequent device-associated infections and their development over time. METHOD: The 10 most common pathogens were identified for ventilator-associated lower respiratory tract infections (VALRTI), catheter associat…			Int J Med Microbiol
		91	N	1	C. Gardner, I. Rubinfeld, A. H. Gupta and J. L. Johnson	2024	Inter-Hospital Transfer Is an Independent Risk Factor for Hospital-Associated Infection	Background: Regionalization of surgical care shifts higher acuity patients to larger centers. Hospital-associated infections (HAIs) are important quality measures with financial implications. In our ongoing efforts to eliminate HAIs, we examined the potential role for inter-hospital transfer in our cases of HAI across a multihospital system. Hypothesis: Surgical patients transferred to a regional…			Surg Infect (Larchmt)
	MT	92	Y		B. Gambrill, F. Pertusati, S. F. Hughes, I. Shergill and P. Prokopovich	2024	Materials-based incidence of urinary catheter associated urinary tract infections and the causative micro-organisms: systematic review and meta-analysis	BACKGROUND: Both long (> 30 days) and short-term (≤ 30 days) catheterisation has been associated with urinary tract infections (UTIs) due to the invasive nature of device insertion through the urethra. Catheter associated Urinary Tract Infections (CAUTIs) are common (prevalence of ~ 8.5%) infections which can be treated with antibiotics; however, CAUTIs are both expensive to treat and contributes…	Device Placement	Selection device (catheter type)	BMC Urol
		93	N	1	C. Fong, M. J. Andersen, E. Kunesh, E. Leonard, D. Durand, R. Coombs, A. L. Flores-Mireles and C. Howell	2024	Effect of free liquid layer quantity on bacteria and protein adhesion to liquid infused polymers	Liquid-infused polymers are recognized for their ability to repel foulants, making them promising for biomedical applications including catheter-associated urinary tract infections (CAUTIs). However, the impact of the quantity of free liquid layer covering the surface on protein and bacterial adhesion is not well understood. Here, we explore how the amount of free silicone liquid layer in infused…			Biointerphases
	MT	94	N	5	K. J. Fletke, D. H. Jeong and A. V. Herrera	2024	Urinary Catheter Management	Family physicians often treat patients who require urinary management with the use of external urinary devices, clean intermittent catheterization, or indwelling urinary catheterization. External urinary devices are indicated for urinary incontinence (postvoid residual less than 300 mL), urine volume measurement for hospitalized patients, nonsterile urine diagnostic testing, improved comfort for …			Am Fam Physician
		95	N	1	M. J. Fitzgerald, M. M. Pearson and H. L. T. Mobley	2024	Proteus mirabilis UreR coordinates cellular functions required for urease activity	A hallmark of Proteus mirabilis infection of the urinary tract is the formation of stones. The ability to induce urinary stone formation requires urease, a nickel metalloenzyme that hydrolyzes urea. This reaction produces ammonia as a byproduct, which can serve as a nitrogen source and weak base that raises the local pH. The resulting alkalinity induces the precipitation of ions to form stones. T…			J Bacteriol
	MT	96	Y		L. Fish, R. Heathers, M. Litherland, M. Jung and K. Yu	2024	Implementation of a multi-modal intervention adopting new technologies, clinical services, and feedback improves catheter-associated urinary tract infections	OBJECTIVES: Catheter-associated urinary tract infections (CAUTI) are a significant cause of morbidity and financial burden to healthcare systems. The aim of this study was to develop and implement a program designed to reduce Foley catheter use days and associated CAUTI rates. METHODS: A retrospective evaluation of a multi-modal program aimed toward reducing Foley catheter use days and associated…	Surveillance	Monitoring (CAUTI reduction through Foley catheter use days reduction)	Hosp Pract (1995)
		97	N	1	J. Escalante, M. Hamza, B. Nishimura, M. Melecio, C. Davies-Sala, M. R. Tuttobene, T. Subils, G. M. Traglia, C. Pham, R. Sieira, L. A. Actis, R. A. Bonomo, M. E. Tolmasky and M. S. Ramirez	2024	Carbapenem-resistant Acinetobacter baumannii (CRAB): metabolic adaptation and transcriptional response to human urine (HU)	Carbapenem-resistant Acinetobacter baumannii (CRAB) is a major human pathogen and a research priority for developing new antimicrobial agents. CRAB is a causative agent of a variety of infections in different body sites. One of the manifestations is catheter-associated urinary tract infection, which exposes the bacteria to the host's urine, creating a particular environment. Exposure of two CRAB …			Sci Rep
		99	N	1	R. Elumalai, A. Vishwakarma, A. Balakrishnan and M. Ramya	2024	Assessment of the growth inhibition and anti-biofilm activity of aptamer (PmA2G02) against Proteus mirabilis 1429(T)	Proteus mirabilis is known to cause Catheter-associated urinary tract infections (CAUTIs), which exhibit virulence factors linked to forming biofilms. Aptamers have recently been explored as potential anti-biofilm agents. This study demonstrates the anti-biofilm activity of aptamer (PmA2G02) targeting P. mirabilis 1429(T), a pathogenic bacteria known to cause Catheter-associated urinary tract inf…			Res Microbiol
		100	N	1	N. El Husseini, S. A. Mekonnen, C. L. Hall, S. J. Cole, J. A. Carter, A. T. Belew, N. M. El-Sayed and V. T. Lee	2024	Characterization of the Entner-Doudoroff pathway in Pseudomonas aeruginosa catheter-associated urinary tract infections	Pseudomonas aeruginosa is an opportunistic nosocomial pathogen responsible for a subset of catheter-associated urinary tract infections (CAUTI). In a murine model of P. aeruginosa CAUTI, we previously demonstrated that urea within urine suppresses quorum sensing and induces the Entner-Doudoroff (E-D) pathway. The E-D pathway consists of the genes zwf, pgl, edd, and eda. Zwf and Pgl convert glucos…			J Bacteriol
	MT	101	N	7	L. Duque-Sanchez, Y. Qu, N. H. Voelcker and H. Thissen	2024	Tackling catheter-associated urinary tract infections with next-generation antimicrobial technologies	Urinary catheters and other medical devices associated with the urinary tract such as stents are major contributors to nosocomial urinary tract infections (UTIs) as they provide an access path for pathogens to enter the bladder. Considering that catheter-associated urinary tract infections (CAUTIs) account for approximately 75% of UTIs and that UTIs represent the most common type of healthcare-as…			J Biomed Mater Res A
	MT	102	N	1	X. Duan, Y. Xu, Z. Zhang, X. Ma, C. Wang, W. Ma, F. Jia, X. Pan, Y. Liu, Y. Zhao, Q. Li, Z. Liu and Y. Yang	2024	Piezoelectrically-activated antibacterial catheter for prevention of urinary tract infections in an on-demand manner	Catheter-associated urinary tract infection (CAUTI) is a common clinical problem, especially during long-term catheterization, causing additional pain to patients. The development of novel antimicrobial coatings is needed to prolong the service life of catheters and reduce the incidence of CAUTIs. Herein, we designed an antimicrobial catheter coated with a piezoelectric zinc oxide nanoparticles (…			Mater Today Bio
		103	N	1	A. Draper, S. Nelson, B. Taylor, C. Arroyo, H. Gasama and R. Russell	2024	Vascular Access Team Central Line Dressing Changes to Reduce Infection Risk: A Focused Two-Person Approach in High-Risk Patients	Due to low compliance by bedside nursing with a central line-associated bloodstream infection (CLABSI) prevention bundle and increased CLABSI rates, a mandatory re-education initiative at a 1200-bed university-affiliated hospital was undertaken. Despite this, 2 units, housing high-risk immunocompromised patients, continued to experience increased CLABSI rates. A quality improvement before-after p…			J Infus Nurs
		104	N	1	Z. Dong, R. Wu, L. Liu, S. Ai, J. Yang, Q. Li, K. Fu, Y. Zhou, H. Fu, Z. Zhou, H. Liu, Z. Zhong, X. Qiu and G. Peng	2024	Phage P2-71 against multi-drug resistant Proteus mirabilis: isolation, characterization, and non-antibiotic antimicrobial potential	Proteus mirabilis, a prevalent urinary tract pathogen and formidable biofilm producer, especially in Catheter-Associated Urinary Tract Infection, has seen a worrying rise in multidrug-resistant (MDR) strains. This upsurge calls for innovative approaches in infection control, beyond traditional antibiotics. Our research introduces bacteriophage (phage) therapy as a novel non-antibiotic strategy to…			Front Cell Infect Microbiol
		105	N	1	S. Dharanendra, A. S. Gillet, B. Geer, M. A. K. Hall and P. R. Hwang	2024	Watery Diarrhea Is Not Always Clostridioides difficile: A Case Report of Aeromonas hydrophila Gastroenteritis	Aeromonas species can cause acute gastroenteritis but are much less commonly observed in the hospital setting than other bacteria. Most cases of Aeromonas hydrophila gastroenteritis reported in the literature have occurred in pediatric, elderly, and/or immunocompromised patients. We present a case of subacute watery diarrhea due to A. hydrophila infection in an otherwise healthy 48-year-old femal…			Cureus
	MT	106	Y		R. Dekkers	2024	How to undertake male urinary catheterisation	This article provides a step-by-step guide explaining how to prepare for and perform male urinary catheterisation in a safe, effective and supportive manner. Nurses undertaking this procedure must ensure they have the knowledge and skills to do so and work within the limits of their competence. • Urethral catheterisation is an invasive procedure and carries a risk of infection. It should only be …	Provider Training	Step-by-step guide for male catheterization	Nurs Stand
		107	N	1	A. A. Dashti, L. Vali, S. Shamsah, M. Jadaon and S. ElShazly	2024	Genomic Characteristics of an Extensive-Drug-Resistant Clinical Escherichia coli O99 H30 ST38 Recovered from Wound	BACKGROUND: Antibiotic-resistant Escherichia coli is one of the major opportunistic pathogens that cause hospital-acquired infections worldwide. These infections include catheter-associated urinary tract infections (UTIs), ventilator-associated pneumonia, surgical wound infections, and bacteraemia. OBJECTIVES: To understand the mechanisms of resistance and prevent its spread, we studied E. coli C…			Iran J Pharm Res
	MT	108	N	1	D. Darjees, S. Dhandapani, K. Priyadarshi, A. Cherian and A. S. Sastry	2024	Impact of care bundle audit on compliance to device care bundles and device associated infections in the Critical Care Unit of a tertiary care hospital, Southern India - A before-after interventional study	BACKGROUND: A care bundle comprises a set of evidence-based practices in patient care that are grouped together with the assumption that these practices when performed together will result in better clinical outcomes than when these practices are performed separately. Care bundles for devices when implemented effectively can bring about a reduction in device associated infection rates. METHODS: T…			Indian J Med Microbiol
		109	N	1	Y. J. Cortese, J. Fayne, D. M. Colbert, D. M. Devine and A. Fogarty	2024	The Development of a Biomimetic Model of Bacteria Migration on Indwelling Urinary Catheter Surfaces	The aim of this study was to develop a novel biomimetic in vitro extraluminal migration model to observe the migration of bacteria along indwelling urinary catheters within the urethra and assess the efficacy of a prototype chlorhexidine diacetate (CHX) coating to prevent this migration. The in vitro urethra model utilised chromogenic agar. A catheter was inserted into each in vitro urethra. One …			Biomimetics (Basel)
	MT	110	Y		K. A. Clasie, A. V. Deshpande, A. J. Holland, A. V. Jiwane, V. G. Da Silva, F. A. Filtness, M. M. Allen and G. H. Smith	2024	Reduction of Urinary Tract Infection in Pediatric Surgical Patients Using NSQIP-P and Quality Improvement Methodology	BACKGROUND: Hospital-acquired urinary tract infections (UTIs) have a detrimental effect on patients, families, and hospital resources. The Sydney Children's Hospital Network (SCHN) participates in the NSQIP-Pediatric (NSQIP-P) to monitor postoperative complications. NSQIP-P data revealed that the median UTI rate at SCHN was 1.75% in 2019, 3.5 times higher than the NSQIP-P target rate of 0.5%. Ove…	Prevention Protocol	CAUTI reduction	J Am Coll Surg
		111	N	1	M. K. Chug, A. Sapkota, M. S. Garren and E. J. Brisbois	2024	Wearable nitric oxide-releasing antibacterial insert for preventing device-associated infections	Medical device-associated infections are a pervasive global healthcare concern, often leading to severe complications. Bacterial biofilms that form on indwelling medical devices, such as catheters, are significant contributors to infections like bloodstream and urinary tract infections. This study addresses the challenge of biofilms on medical devices by introducing a portable antimicrobial cathe…			J Control Release
		112	N	1	K. Chan, A. Keane, S. Pradhan, T. King, A. Moroco, N. Goyal and K. Y. Choi	2024	Postoperative Urinary Complications in Head and Neck Free Flap Reconstructive Surgery	OBJECTIVE: The purpose of this study is to evaluate the postoperative urinary complications and the optimal timing of foley catheter removal in patients who underwent free flap reconstructive surgery for head and neck pathology. METHODS: A retrospective case-control study of head and neck patients who underwent free flap reconstructive surgery at a single institution between January 2009 and Dece…			Ann Otol Rhinol Laryngol
		113	N	1	M. Chakkour, Z. Hammoud, S. Farhat, A. El Roz, Z. Ezzeddine and G. Ghssein	2024	Overview of Proteus mirabilis pathogenicity and virulence. Insights into the role of metals	Proteus mirabilis is a Gram-negative bacterium with exclusive molecular and biological features. It is a versatile pathogen acclaimed for its distinct urease production, swarming behavior, and rapid multicellular activity. Clinically, P. mirabilis is a frequent pathogen of the human urinary system where it causes urinary tract infections (UTIs) and catheter-associated urinary tract infections (CA…			Front Microbiol
	MT	114	N	7	J. Chadha, N. Thakur, S. Chhibber and K. Harjai	2024	A comprehensive status update on modification of foley catheter to combat catheter-associated urinary tract infections and microbial biofilms	Present-day healthcare employs several types of invasive devices, including urinary catheters, to improve medical wellness, the clinical outcome of disease, and the quality of patient life. Among urinary catheters, the Foley catheter is most commonly used in patients for bladder drainage and collection of urine. Although such devices are very useful for patients who cannot empty their bladder for…			Crit Rev Microbiol
	MT	115	Y		L. Castellà, I. Casas, M. Giménez, D. Reina, N. Sopena and M. J. García-Quesada	2024	Hygiene with wet wipes in bedridden patients to prevent catheter-associated urinary tract infection in cardiac surgery: A randomized controlled trial	We assessed hygiene with wet wipes in bedridden patients with urinary catheters for catheter-associated urinary tract infection (CAUTI) prevention. CAUTIs occurred in 16.5% of the control group compared to 5.9% of the intervention group (P = .035). Hygiene with wet wipes can substitute for conventional hygiene for preventing CAUTI.	Device Maintenance	Device or Meatal Care	Infect Control Hosp Epidemiol		Meatal care
	MT	116	Y		N. Calpe-Damians, L. Wennberg-Capellades, A. Ventura-Rosado, R. Gonzalez-Engroba, N. Enríquez-Pérez, C. Vicario-Martos, A. Roldos-Gales, T. Guri-López, S. Rafart-Aguado, A. Ramírez-Ramon and M. Llauradó-Serra	2024	Effectiveness and safety of a simple catheter securement device aimed at preventing catheter-associated urinary tract infection in intensive care unit patients: A randomized controlled trial	BACKGROUND: Clinical practice guidelines for the prevention of catheter associated urinary tract infection (CAUTI) recommend urinary catheter securement in critical patients although there is scant research on its effectiveness. AIM: To analyse whether securement of an indwelling urinary catheter (IUC) reduces the risk of CAUTI and meatal pressure injury among intensive care unit (ICU) patients a…	Device Maintenance	Securement	Nurs Crit Care
		117	N	1	N. Bouhrour, P. H. Nibbering and F. Bendali	2024	Medical Device-Associated Biofilm Infections and Multidrug-Resistant Pathogens	Medical devices such as venous catheters (VCs) and urinary catheters (UCs) are widely used in the hospital setting. However, the implantation of these devices is often accompanied by complications. About 60 to 70% of nosocomial infections (NIs) are linked to biofilms. The main complication is the ability of microorganisms to adhere to surfaces and form biofilms which protect them and help them to…			Pathogens
	MT	118	N	7	T. Biswas, M. Ahmed and S. Mondal	2024	Mixed species biofilm: Structure, challenge and its intricate involvement in hospital associated infections	Hospital associated infections or healthcare associated infections (HAIs) are a major threat to healthcare and medical management, mostly because of their recalcitrant nature. The primary cause of these HAIs is bacterial associations, especially the interspecies interactions. In interspecies interactions, more than one species co-exists in a common platform of extracellular polymeric substances (…			Microb Pathog
		119	N	1	I. L. Bezerra, A. P. Nassar Junior, T. M. Dos Santos, B. M. Tomazini, V. C. Veiga, B. Arns, G. M. Nascimento, A. B. Cavalcanti, D. T. Malheiro and A. J. Pereira	2024	Patient-level cost analysis of intensive care unit acquired infections: A prospective cohort study	INTRODUCTION: Hospital-associated infections (HAIs) are associated with increased mortality and prolonged hospital length-of-stay (LOS). Although some studies have shown that HAIs are associated with increased costs, these studies only used cost estimates, were carried out in a small number of centres, or only in high-income countries. METHODS: We carried out a prospective cohort study in ten Bra…			J Hosp Infect
	MT	120	N	1	R. G. Bentvelsen, B. J. Laan, T. Bonten, R. van der Vaart, D. J. Hetem, R. Soetekouw, S. E. Geerlings, N. H. Chavannes and K. E. Veldkamp	2024	Patient engagement to counter catheter-associated urinary tract infections with an app (PECCA): a multicentre, prospective, interrupted time-series and before-and-after study	BACKGROUND: The risk of urinary tract infections (UTIs) is increased by unnecessary placement and prolonged use of urinary catheters. AIM: To assess whether inappropriate use of catheters and catheter-associated UTI were reduced through patient participation. METHODS: In this multicentre, interrupted time-series and before-and-after study, we implemented a patient-centred app which provides cathe…			J Hosp Infect
		121	N	1	B. Beauvais, D. Dolezel, R. Shanmugam, D. Wood and R. Pradhan	2024	An Exploratory Analysis of the Association between Healthcare Associated Infections & Hospital Financial Performance	Purpose: Healthcare-associated infections (HAIs) place a significant financial burden on United States hospitals. HAI treatments extend hospital lengths of stay and increase hospital operational costs while significantly reducing hospital profit margins. Given these challenges, the research aim of this study was to explore the association between HAIs and hospital financial performance. A better …			Healthcare (Basel)
		122	N	1	C. M. Baxter, C. L. Matthews, C. Zamarripa, J. R. Johnston, R. Lane, A. Chung, K. Palladino, P. L. Kip, R. L. Zapf, S. Wagester and G. M. Snyder	2024	Implementation of an external female urinary catheter strategy on prevention of skin breakdown in acute care: A quality improvement study	AIM(S): To evaluate the incidence of skin-related complications attributable to incontinence-associated dermatitis (IAD) using an external female urinary catheter device strategy for urinary incontinent (UI) patients in acute care. DESIGN: Multicenter quality improvement study. METHODS: Randomized allocation of two commercially available external female urinary catheter devices was used in hospit…			J Clin Nurs
	MT	123	Y		I. Banerjee, J. Robinson and I. Banerjee	2024	Medicated Foley Catheters Do Not Prevent Catheter-Associated Urinary Tract Infection: A Systematic Review of Randomized Controlled Trials	Infections of the urinary tract are among some of the most common infections treated in clinical practice. Numerous risk factors play an intrinsic role in the development of such infections, namely: age, sexual intercourse, prolonged use of feminine hygiene products, instrumentation, pregnancy, sexually transmitted infections, obstructive uropathy such as prostatic enlargement or urethral strictu…	Device Maintenance	Selection device (medicated coating)	Cureus
	MT	124	Y		O. Awoyomi, Y. Wang, T. Bakare, A. Bradbury, B. Episcopia, P. Castro-Auvet, M. Fornek and J. Quale	2024	Reduction in catheter-associated urinary tract infections following a diagnostic stewardship intervention	Catheter-associated urinary tract infections (CAUTIs) are a frequent hospital-acquired infection and public health concern. In an attempt to reduce the number of CAUTIs, an intervention that emphasized the appropriate laboratory evaluation by ordering providers was implemented. This intervention supplemented ongoing standard bundle protocols. Compared to the 16 months before the intervention, the…	Specimens and Cultures	Culture Stewardship	Am J Infect Control
	MT	125	Y		Z. Asmare, M. Erkihun, W. Abebe, A. Ashagre, T. Misganaw and S. F. Feleke	2024	Catheter-associated urinary tract infections in Africa: Systematic review and meta-analysis	BACKGROUND: Catheter-associated urinary tract infections (CAUTIs) account for the majority of device-associated healthcare-acquired infections with significant morbidity and mortality worldwide. In developing countries with limited resources, the burden of CAUTI have substantial burden owing to the lack of well-organized infection prevention and control. Although there are studies in African coun…	Surveillance	Monitoring (pooled prevalence)	Infect Dis Health
	MT	126	N	7	Z. Asmare, T. Awoke, C. Genet, A. Admas, A. Melese and W. Mulu	2024	Incidence of catheter-associated urinary tract infections by Gram-negative bacilli and their ESBL and carbapenemase production in specialized hospitals of Bahir Dar, northwest Ethiopia	BACKGROUND: Catheter-associated urinary tract infections (CAUTIs) due to multidrug-resistant Gram-negative bacilli (GNB) is a common concern globally. Investigating the incidence of CAUTI and associated antibiotic resistance has paramount importance from the health care associated infections perspective. This study therefore assessed the incidence of CAUTIs due to GNB and the production of extend…			Antimicrob Resist Infect Control
		127	N	1	N. Aryan, A. Grigorian, J. Jeng, C. Kuza, A. Kong, L. Swentek, S. Burruss and J. Nahmias	2024	Incidence, Risk Factors, and Outcomes of Central Line-Associated Bloodstream Infections in Trauma Patients	Introduction: Central line-associated blood stream infection (CLABSI) is a hospital-acquired infection (HAI) associated with increased morbidity and mortality among the general patient population. However, few studies have evaluated the incidence, outcomes, and risk factors for CLABSI in trauma patients. This study aimed to identify the rate of positive (+)CLABSI in trauma patients and risk facto…			Surg Infect (Larchmt)
		128	N	1	H. Appleberry, M. Brady, S. Webster, A. J. Wolfe, C. Putonti and A. Kula	2024	Draft genome sequences of an Enterobacter hormaechei and Providencia rettgeri isolated from the urine of a male experiencing a catheter-associated urinary tract infection	Catheter-associated urinary tract infections (CAUTIs) can be caused by a variety of microbes. Here, we describe the draft genome assemblies of two species-Enterobacter hormaechei and Providencia rettgeri-purified from the catheterized urine sample of a male diagnosed with a CAUTI.			Microbiol Resour Announc
		129	N	1	A. Y. Al-Haifi, A. S. Al-Shami, A. A. Al-Mehdar, S. M. Al-Thamarani and M. A. Saleh	2024	Isolation and identification of Candida species from catheter-associated urinary tract infection in Thamar city hospitals, Yemen	BACKGROUND: The incidence of urinary tract infections associated with Candida is increasing in Yemeni public hospitals. OBJECTIVES: The primary objective of this research was to isolate specific Candida species responsible for catheter-associated urinary tract infections (UTIs) and to examine the antifungal sensitivity of these Candida isolates. PATIENTS AND METHODS: A total of 200 samples were c…			Int Microbiol
	MT	130	N	1	H. Al Lawati, B. M. Blair and J. Larnard	2024	Urinary Tract Infections: Core Curriculum 2024	Urinary tract infections (UTIs) are some of the most commonly encountered infections in clinical practice. Accurate diagnosis and evidence-based treatment of UTIs will lead to better clinical care for many patients and limit unnecessary antibiotic use. Urinalysis and urine cultures are helpful tools in the diagnosis of UTIs; however, it is important to recognize their limitations. Differentiating…			Am J Kidney Dis
		131	N	1	S. D. Advani, K. Cawcutt, M. Klompas, J. Marschall, J. Meddings and P. K. Patel	2024	The next frontier of healthcare-associated infection (HAI) surveillance metrics: Beyond device-associated infections	In recent years, it has become increasingly evident that surveillance metrics for invasive device-associated infections (ie, central-line-associated bloodstream infections, ventilator-associated pneumonias, and catheter-associated urinary tract infections) do not capture all harms; they capture only a subset of healthcare-associated infections (HAIs). Although prevention of device-associated infe…			Infect Control Hosp Epidemiol
		132	N	1	Z. Zou, R. F. Potter, W. H. t. McCoy, J. A. Wildenthal, G. L. Katumba, P. J. Mucha, G. Dantas and J. P. Henderson	2023	E. coli catheter-associated urinary tract infections are associated with distinctive virulence and biofilm gene determinants	Urinary catheterization facilitates urinary tract colonization by E. coli and increases infection risk. Here, we aimed to identify strain-specific characteristics associated with the transition from colonization to infection in catheterized patients. In a single-site study population, we compared E. coli isolates from patients with catheter-associated asymptomatic bacteriuria (CAASB) to those wit…			JCI Insight
		133	N	1	X. X. Zheng, P. Shi, H. L. Feng, R. Lyu, C. J. Xu and Z. W. Chen	2023	[Current status and research advances on catheter-associated urinary tract infection in burn patients]	Catheter-associated urinary tract infection (CAUTI) is one of the common nosocomial infections in burn patients. It not only extends the length of hospital stay of patients, increases the economic burden on family and society, but also seriously affects the prognosis and quality of life of patients, increases the risk of death of patients. In this paper, the epidemiological characteristics, influ…			Zhonghua Shao Shang Yu Chuang Mian Xiu Fu Za Zhi
		134	N	1	Y. Zhang, Q. Hu, Z. Li, Z. Kang and L. Zhang	2023	Kocuria species: an underappreciated pathogen in pediatric patients-a single-center retrospective analysis of 10 years' experience in China	Kocuria species are known to be opportunistic pathogens that cause infections in humans, especially immunocompromised hosts. However, reports of pediatric patients are limited. This retrospective study was designed to investigate the spectrum of infections in pediatric patients caused by Kocuria species. Thirty-six patients were enrolled; of these, 29 were infected by Kocuria kristinae, 4 by Kocu…			Diagn Microbiol Infect Dis
	MT	135	Y		A. F. Zegeye, C. W. Kassahun and Y. Z. Temachu	2023	Work experience was associated with the knowledge and practice of catheter-associated urinary tract infection prevention among nurses at University of Gondar Comprehensive Specialized Hospital, northwest Ethiopia, 2021	BACKGROUND: Catheter-associated urinary tract infection is the source of about 20% of episodes of health-care acquired infections in acute care facilities and it is over 50% in long-term care facilities. In Ethiopia, there is no published scientific research regarding knowledge and practice of nurses on catheter-associated urinary tract infections prevention. Therefore, this study aimed to assess…	Provider Training	Training (to increase provider knowledge)	BMC Womens Health
	MT	136	N	1	F. Zand, H. Vakili, N. Asmarian, M. Masjedi, G. Sabetian, R. Nikandish, E. Shafiee, A. Tabatabaei Esfehani, F. Azadi and A. Sanaei Dashti	2023	Unintended impact of COVID-19 pandemic on the rate of catheter related nosocomial infections and incidence of multiple drug resistance pathogens in three intensive care units not allocated to COVID-19 patients in a large teaching hospital	BACKGROUND: The prevalence of resistant hospital infections in the intensive care unit (ICU) increases mortality and antibiotic resistance. COVID-19 pandemic may have unintended impact on nosocomial infections (NI) and the prevalence of resistant microorganism. METHODOLOGY: The present non-interventional study was performed by a pre and a post survey each lasting 8 months before (March-October 20…			BMC Infect Dis
	MT	137	Y		R. Yin, Z. Jin, B. H. Lee, G. A. Alvarez, J. P. Stagnaro, S. L. Valderrama-Beltran, S. M. Gualtero, L. F. Jiménez-Alvarez, L. P. Reyes, C. M. Henao Rodas, K. Gomez, J. Alarcon, L. A. Aguilar Moreno, J. S. Bravo Ojeda, Y. A. Cano Medina, E. G. Chapeta Parada, M. A. Zuniga Chavarria, A. M. Quesada Mora, G. Aguirre-Avalos, J. C. Mijangos-Méndez, A. Sassoe-Gonzalez, C. M. Millán-Castillo, M. C. Alema…	2023	Prospective cohort study of incidence and risk factors for catheter-associated urinary tract infections in 145 intensive care units of 9 Latin American countries: INICC findings	PURPOSE: Identify urinary catheter (UC)-associated urinary tract infections (CAUTI) incidence and risk factors (RF) in Latin American Countries. METHODS: From 01/01/2014 to 02/10/2022, we conducted a prospective cohort study in 145 ICUs of 67 hospitals in 35 cities in nine Latin American countries: Argentina, Brazil, Colombia, Costa Rica, Dominican Republic, Ecuador, Mexico, Panama, and Peru. To …	Surveillance	Monitoring (incidence and risk factors)	World J Urol
		138	N	1	D. Yglesias, II, M. Rodríguez Murillo and M. A. Villalobos Zúñiga	2023	Infectious Endocarditis by Pseudomonas aeruginosa in an Immunocompetent Adult	In the following case review, we present a 49-year-old male without a history of injection drug (IDU) use nor any known structural heart disease, who developed left-sided pseudomonal infectious endocarditis. The only known risk factors were urinary tract infection (UTI) with secondary bacteremia and prolonged healthcare contact with admission to the intensive care unit. Infectious endocarditis (I…			Cureus
		139	N	1	W. Yao, W. Tang, W. Wang, Q. Lv and W. Ding	2023	The relationship between admission hyperglycaemia and urinary tract infections in geriatric patients with hip fractures	PURPOSE: This study investigated the association of admission hyperglycaemia with catheter-associated urinary tract infections (CAUTIs) and catheter-unassociated urinary tract infections (CUUTIs) in elderly patients with hip fractures. METHODS: In an observational cohort study of elderly patients with hip fractures, glucose values were collected within 24 h of admission. Urinary tract infections …			Int Orthop
		140	N	1	H. Xu, H. Xu, S. Ma, Y. Wei, X. He, C. Guo, Y. Wang, Z. Liang, Y. Hu, L. Zhao, X. Lian and D. Huang	2023	Bifunctional electrospun poly (L-lactic acid) membranes incorporating black phosphorus nanosheets and nano-zinc oxide for enhanced biocompatibility and antibacterial properties in catheter materials	For several decades, urinary tract infections caused by catheter-associated devices have negatively impacted not only medical device utilization, but also patient health. As such, the creation of catheter materials with both superior biocompatibility and antibacterial properties has become necessary. This study aimed to produce electrospun membranes based on polylactic acid (PLA) with the incorpo…			J Mech Behav Biomed Mater
		141	N	1	K. J. Wynne, O. Zolotarskaya, R. Jarrell, C. Wang, Y. Amin and K. Brunson	2023	Facile Modification of Medical-Grade Silicone for Antimicrobial Effectiveness and Biocompatibility: A Potential Therapeutic Strategy against Bacterial Biofilms	A one-step modification of biomedical silicone tubing with N,N-dimethyltetradecylamine, C14, results in a composition designated WinGard-1 (WG-1, 1.1 wt % C14). A surface-active silicon-amine phase (SAP) is proposed to account for increased wettability and increased surface charge. To understand the mechanism of antimicrobial effectiveness, several procedures were employed to detect whether C14 l…			ACS Appl Mater Interfaces
	MT	142	Y		P. Won, J. Craig, C. Nevarez, T. J. Gillenwater and H. A. Yenikomshian	2023	Use of Female External Urinary Catheters in a Burn Intensive Care Unit: Benefits and Challenges	BACKGROUND: Burn patients have a relatively high rate of indwelling Foley catheter use because of their need for complex fluid management and wound care. However, Foley catheter use is associated with risks, including urinary tract infection. For female patients, an external urinary catheter is an alternative. OBJECTIVES: To evaluate the use of female external urinary catheters in a burn intensiv…	Device Placement	Selection device (external catheter)	Crit Care Nurse
		143	N	1	M. L. Winkler, J. Huang, J. Starr, D. C. Hooper, M. L. Paras, A. R. Letourneau and E. S. Shenoy	2023	If you don't test, they will not treat: Impact of stopping preoperative screening for asymptomatic bacteriuria	OBJECTIVE: Screening for asymptomatic bacteriuria (ASB) is not recommended outside of patients undergoing invasive urological procedures and during pregnancy. Despite national guidelines recommending against screening for ASB, this practice is prevalent. We present outcomes from a quality-improvement intervention targeting patients undergoing cardiac artery bypass grafting surgery (CABG) at Massa…			Antimicrob Steward Healthc Epidemiol
		144	N	1	R. Wilson Dib, A. Spallone, F. Khawaja, A. Feldman, S. Cantu and R. F. Chemaly	2023	The impact of the COVID-19 pandemic on hospital-acquired infections at a comprehensive cancer center	BACKGROUND: Robust infection prevention and control (IPC) measures were deployed across health care institutions at the start of the COVID-19 pandemic, resulting in increased use of personal protective equipment, enhanced contact precautions, and an emphasis on hand hygiene. Here, we evaluate the effect of enhanced IPC practices on the occurrence of various hospital-associated infections (HAIs) i…			Am J Infect Control
		145	N	1	J. A. Wildenthal, A. Atkinson, S. Lewis, S. Sayood, N. S. Nolan, N. L. Cabrera, J. Marschall, M. J. Durkin and L. R. Marks	2023	Outcomes of Partial Oral Antibiotic Treatment for Complicated Staphylococcus aureus Bacteremia in People Who Inject Drugs	BACKGROUND: Staphylococcus aureus represents the leading cause of complicated bloodstream infections among persons who inject drugs (PWID). Standard of care (SOC) intravenous (IV) antibiotics result in high rates of treatment success but are not feasible for some PWID. Transition to oral antibiotics may represent an alternative treatment option. METHODS: We evaluated all adult patients with a his…			Clin Infect Dis
		146	N	5	A. Whitaker, G. Colgrove, M. Scheutzow, M. Ramic, K. Monaco and J. L. Hill, Jr.	2023	Decreasing Catheter-Associated Urinary Tract Infection (CAUTI) at a community academic medical center using a multidisciplinary team employing a multi-pronged approach during the COVID-19 pandemic	In the midst of the COVID - 19 pandemic, a multidisciplinary team implemented evidence-based strategies to eliminate catheter associated urinary tract infections (CAUTI), as defined by the National Healthcare Safety Network (NHSN) surveillance definition for those units included in the NHSN standardized infection ratio. The team evaluated indwelling urinary catheters daily for indication, impleme…			Am J Infect Control
	MT	147	N	7	C. R. Walker and J. Jacob	2023	Reducing the number of catheter-associated urinary tract infections at an inpatient rehabilitation facility: A quality improvement project	During the coronavirus disease 2019 (COVID-19) pandemic, the incidence of healthcare-associated infections (HAIs), including catheter-associated urinary tract infections (CAUTIs), increased significantly across the country. This report describes a quality improvement project aimed at reducing the incidence of CAUTIs at an inpatient rehabilitation facility.			Infect Control Hosp Epidemiol
	MT	148	N	7	R. Venkataraman and U. Yadav	2023	Catheter-associated urinary tract infection: an overview	CAUTIs (catheter-associated urinary tract infections) continue to be one of the most common health-care-related illnesses in the entire globe. CAUTIs are the cause of 40% of all hospital-acquired infections and 80% of all nosocomial urinary tract infections (UTIs). A urine catheter is implanted into a high percentage of inpatients at some point during their hospitalization, and indwelling urinary…			J Basic Clin Physiol Pharmacol
	MT	149	N	1	D. S. Vanumu, S. P. Mantha, P. Suvvari and P. K. Kodisharapu	2023	Prolonged Indwelling Percutaneous Nephrostomy Leading to Purple Urinary Bag Syndrome in Palliative Care Setting: A Case Report	Purple urine bag syndrome (PUBS) is a complication and a rare phenomenon associated with bacterial colonisation in bladder catheters in which urine turns purple in the tubing and the catheter bag. This condition can be distressing and panicking for the patients and their families as well as the medical staff caring for them. It is an interesting and unusual presentation that affects people with l…			Indian J Palliat Care
	MT	150	N	5	T. van Doorn, S. A. Berendsen, R. L. Coolen, J. R. Scheepe and B. F. M. Blok	2023	Variation of diagnosis and treatment of catheter-associated urinary tract infections: an online survey among caretakers involved	BACKGROUND: The diagnosis of a clinically significant catheter-associated urinary tract infection (CAUTI) in patients performing clean intermittent catheterization (CIC) or with an indwelling catheter (IC) can be challenging. OBJECTIVE: To get an insight into the variation of the used definition, diagnosis and management of CAUTIs by relevant healthcare workers in the Netherlands. DESIGN: An onli…			Ther Adv Urol
		151	N	1	M. Usman, A. Marcus, A. Fatima, B. Aslam, M. Zaid, M. Khattak, S. Bashir, S. Masood, Z. Rafaque and J. I. Dasti	2023	Synergistic Effects of Gentamicin, Cefepime, and Ciprofloxacin on Biofilm of Pseudomonas aeruginosa	BACKGROUND: Pseudomonas aeruginosa is an opportunistic pathogen involved in number of hospital-acquired infections such as catheter-associated urinary tract infections, bacteremia, septicemia, skin infections, and ventilator-associated pneumoniae. Biofilm formation is an important trait implicated in chronic infections, such as cystic fibrosis and chronic pulmonary obstruction. We evaluated effec…			Infect Drug Resist
		152	N	1	A. Ullah, S. Ullah Khan, M. U. Haq, S. Ahmad, M. Irfan, M. Asif, Z. T. Muhseen, M. S. Alkeraidees, K. S. Allemailem, F. Alrumaihi and A. Almatroudi	2023	Computational study to investigate Proteus mirabilis proteomes for multi-epitope vaccine construct design	Proteus mirabilis is a gram-negative bacterium particularly known for its unique swarming ability. The swarming gives the bacteria ability to enhance adherence to the catheter surface and epithelium cells of the urethra to cause catheter associated urinary tract infections. P. mirabilis has evolved resistant to antibiotics. Additionally, there is an approved vaccine against P. mirabilis, thus dem…			J Biomol Struct Dyn
	MT	153	N	1	P. Tuma, J. M. Vieira Junior, E. Ribas, K. Silva, A. K. F. Gushken, E. M. S. Torelly, R. M. de Moura, B. M. Tavares, C. M. Prandini, P. Borem, P. Delgado, L. Y. Ue, C. G. de Barros and S. Vernal	2023	A National Implementation Project to Prevent Healthcare-Associated Infections in Intensive Care Units: A Collaborative Initiative Using the Breakthrough Series Model	BACKGROUND: Although there are simple and low-cost measures to prevent healthcare-associated infections (HAIs), they remain a major public health problem. Quality issues and a lack of knowledge about HAI control among healthcare professionals may contribute to this scenario. In this study, our aim is to present the implementation of a project to prevent HAIs in intensive care units (ICUs) using t…			Open Forum Infect Dis
	MT	154	Y		C. Tran, D. Rodrigue, T. Jones and N. Bell	2023	Addressing CAUTIs with an External Female Catheter	BACKGROUND: Catheter-associated urinary tract infections (CAUTIs) can lead to complications that prolong hospital stays and result in patient discomfort as well as increased health care costs and mortality. At our academic medical center in New York City, in 2016-17, 21 of 87 CAUTI cases (24%) were in bedbound female patients in whom indwelling catheters were used for incontinence. Although condo…	Device Placement	Selection device (external catheter)	Am J Nurs
	MT	155	N	1	M. R. Timm, K. O. Tamadonfar, T. M. Nye, J. S. Pinkner, K. W. Dodson, A. H. Ellebedy and S. J. Hultgren	2023	Vaccination with Acinetobacter baumannii adhesin Abp2D provides protection against catheter-associated urinary tract infection	Catheter-associated urinary tract infections (CAUTIs) contribute greatly to the burden of healthcare associated infections. Acinetobacter baumannii is a Gram-negative bacterium with high levels of antibiotic resistance that is of increasing concern as a CAUTI pathogen. A. baumannii expresses fibrinogen-binding adhesins (Abp1D and Abp2D) that mediate colonization and biofilm formation on catheters…			Res Sq
		156	N	1	J. Thomsen, N. M. Abdulrazzaq, H. AlRand, D. B. Everett, A. Senok, G. A. Menezes and C. Ayoub Moubareck	2023	Epidemiology and antimicrobial resistance trends of Acinetobacter species in the United Arab Emirates: a retrospective analysis of 12 years of national AMR surveillance data	INTRODUCTION: Acinetobacter spp., in particular A. baumannii, are opportunistic pathogens linked to nosocomial pneumonia (particularly ventilator-associated pneumonia), central-line catheter-associated blood stream infections, meningitis, urinary tract infections, surgical-site infections, and other types of wound infections. A. baumannii is able to acquire or upregulate various resistance determ…			Front Public Health
		157	N	1	K. O. Tamadonfar, G. Di Venanzio, J. S. Pinkner, K. W. Dodson, V. Kalas, M. I. Zimmerman, J. Bazan Villicana, G. R. Bowman, M. F. Feldman and S. J. Hultgren	2023	Structure-function correlates of fibrinogen binding by Acinetobacter adhesins critical in catheter-associated urinary tract infections	Multidrug-resistant Acinetobacter baumannii infections are an urgent clinical problem and can cause difficult-to-treat nosocomial infections. During such infections, like catheter-associated urinary tract infections (CAUTI), A. baumannii rely on adhesive, extracellular fibers, called chaperone-usher pathway (CUP) pili for critical binding interactions. The A. baumannii uropathogenic strain, UPAB1…			Proc Natl Acad Sci U S A
		158	N	1	L. Su, X. Ma, S. Gao, Z. Yin, Y. Chen, W. Wang, H. He, W. Du, Y. Hu, D. Ma, F. Zhang, W. Zhu, X. Meng, G. Sun, L. Ma, H. Jiang, G. Shan, D. Liu and X. Zhou	2023	Evaluation of ICUs and weight of quality control indicators: an exploratory study based on Chinese ICU quality data from 2015 to 2020	This study aimed to explore key quality control factors that affected the prognosis of intensive care unit (ICU) patients in Chinese mainland over six years (2015-2020). The data for this study were from 31 provincial and municipal hospitals (3425 hospital ICUs) and included 2 110 685 ICU patients, for a total of 27 607 376 ICU hospitalization days. We found that 15 initially established quality …			Front Med
		159	N	1	Z. Song, M. Asiedu, S. Wang, Q. Li, A. Ozturk, V. Mittal, S. Schoen, Jr., S. Ramaswamy, T. T. Pierce, A. E. Samir, Y. C. Eldar, A. Chandrakasan and V. Kumar	2023	Memory-efficient low-compute segmentation algorithms for bladder-monitoring smart ultrasound devices	Post-operative urinary retention is a medical condition where patients cannot urinate despite having a full bladder. Ultrasound imaging of the bladder is used to estimate urine volume for early diagnosis and management of urine retention. Moreover, the use of bladder ultrasound can reduce the need for an indwelling urinary catheter and the risk of catheter-associated urinary tract infection. Wear…			Sci Rep
	MT	160	N	1	A. J. Slate, O. E. Clarke, M. Kerio, J. Nzakizwanayo, B. A. Patel and B. V. Jones	2023	Infection responsive coatings to reduce biofilm formation and encrustation of urinary catheters	AIMS: The care of patients undergoing long-term urethral catheterization is frequently complicated by Proteus mirabilis infection. This organism forms dense, crystalline biofilms, which block catheters leading to serious clinical conditions. However, there are currently no truly effective approaches to control this problem. Here, we describe the development of a novel theranostic catheter coating…			J Appl Microbiol
	MT	161	Y		L. Shen, T. Fu, L. Huang, H. Sun, Y. Wang, L. Sun, X. Lu, J. Zhang, Z. Yang and C. Ni	2023	7295 elderly hospitalized patients with catheter-associated urinary tract infection: a case-control study	BACKGROUND: Catheter-associated urinary tract infection (CAUTI) ranks second among nosocomial infections in elderly patients after lung infections. Improper treatment can lead to death. This study analysed the risk factors, pathogen distribution, clinical characteristics and outcomes of CAUTI in elderly inpatients with a large sample size to provide evidence for clinical prevention and control. M…	Surveillance	Monitoring (incidence and risk factors)	BMC Infect Dis
		162	N	1	S. Sharma, S. Pramanik, P. Marndi and T. Banerjee	2023	Hospital-acquired infections due to carbapenem-resistant Providencia stuartii	BACKGROUND & OBJECTIVES: During the course of a retrospective survey on healthcare associated infections (HAIs) due to carbapenem-resistant organisms, an unusual prevalence of HAIs due to carbapenem-resistant Providencia stuartii (CRPS) was found. Hence this study aimed to conduct the occurrence of P. stuartii associated HAIs with special reference to the drug resistance profiling of these isolat…			Indian J Med Res
	MT	163	N	5	A. Shan, M. Hasnain and P. Liu	2023	Nursing Effect Analysis of Urinary Tract Infections in Urology Surgery Patients: a Systematic Review and Meta-analysis	This meta-analysis aims to identify urinary tract infections (UTIs) in patients with different levels of age groups. For both diagnosis and treatment of UTIs, antibiotics have been widely used in nursing home settings. We also aimed to evaluate the duration of catheterization in UTI patients to reduce catheter-associated complications. We conducted a systematic review that was performed following…			Indian J Surg
		164	N	1	E. J. Septimus	2023	Society for Healthcare Epidemiology of America Compendium updates 2022	PURPOSE OF REVIEW: Healthcare-associated infections (HAIs) are a leading cause of preventable harm in US hospitals. Hospitals are required to conduct surveillance and report selected HAIs, including central line-associated bloodstream infections, catheter-associated urinary tract infections, colon and abdominal hysterectomy surgical-site infections, methicillin-resistant Staphylococcus aureus bac…			Curr Opin Infect Dis
		165	N	1	K. E. Sands, E. J. Blanchard, S. Fraker, K. Korwek and M. Cuffe	2023	Health Care-Associated Infections Among Hospitalized Patients With COVID-19, March 2020-March 2022	IMPORTANCE: The reported incidence of many health care-associated infections (HAIs) increased during the COVID-19 pandemic; however, it is unclear whether this is due to increased patient risk or to increased pressure on the health care system. OBJECTIVE: To assess HAI occurrence among patients admitted to hospitals with and without COVID-19. DESIGN, SETTING, AND PARTICIPANTS: A cross-sectional r…			JAMA Netw Open
	MT	166	N	4	V. Šámal, J. Krhut, R. Zachoval, M. Matoušková and M. B. Ák	2023	Permanent urethral catheter - a good servant, but bad master: Guidelines for prevention, diagnosis, and treatment of catheter-associated urinary tract infections	Catheter-associated urinary tract infections (CAUTI) are among the most common healthcare-associated infections, which increase morbidity, mortality, prolong the length of hospitalization and have a significant impact on the cost of treatment. The most efficient preventive method is removing catheters as soon as possible and avoid unnecessary catheterizations. Treatment of asymptomatic bacteriuri…			Cas Lek Cesk
		167	N	5	A. G. Salmanov, V. Artyomenko, O. M. Susidko, S. M. Korniyenko, O. A. Voloshyn, O. A. Kovalyshyn and O. V. Golyanovskiy	2023	CATHETER-ASSOCIATED URINARY TRACT INFECTIONS AFTER CAESAREAN SECTION IN UKRAINE: RESULTS A MULTICENTER STUDY (2020-2022)	OBJECTIVE: The aim: To obtain the first national estimates of the current prevalence rate of catheter-associated urinary tract infections (CAUTIs) after caesarean section (CSEC) and antimicrobial resistance of causing pathogens in Ukraine. PATIENTS AND METHODS: Materials and methods: Prospective multicentre surveillance was conducted from January 2020 to December 2022 in 15 women hospitals of Ukr…			Wiad Lek
		168	N	1	M. Salehi, D. Robati, S. SeyedAlinaghi, A. Seifi, A. Aliramezani, S. A. Dehghan Manshadi, P. Afarinesh Khaki and F. Zamani	2023	Clinical and microbiological patterns in critically ill patients with catheter-associated UTI: A report from Iran	INTRODUCTION: Catheter-associated urinary tract infections (CAUTIs) are among the most common nosocomial infections with different clinical and microbiological characteristics. We studied these characteristics in critically ill patients. METHODOLOGY: This research was a cross-sectional study conducted on intensive care unit (ICU) patients with CAUTI. Patients' demographic and clinical information…			J Infect Dev Ctries
		169	N	1	S. Saint, M. T. Greene, S. L. Krein, K. E. Fowler, K. A. Linder, D. Ratz and J. Meddings	2023	What US hospitals are doing to prevent common device-associated infections during the coronavirus disease 2019 (COVID-19) pandemic: Results from a national survey in the United States	OBJECTIVE: The ways that device-associated infection prevention practices changed during the coronavirus disease 2019 (COVID-19) pandemic remain unknown. We collected data mid-pandemic to assess the use of several infection prevention practices and for comparison with historical data. DESIGN: Repeated cross-sectional survey. SETTING: US acute-care hospitals. PARTICIPANTS: Infection preventionists…			Infect Control Hosp Epidemiol
		170	N	1	A. Rusu, C. Tiliscan, A. I. Adamescu, O. A. Ganea, V. Arama, S. S. Arama, S. A. Rascu and V. Jinga	2023	Carbapenemase-producing uropathogens in real life: epidemiology and treatment at a County Emergency Hospital from Eastern Romania	Urinary tract infections are a public health problem exacerbated by the rising concern of antibiotic resistance. Carbapenem-resistant Enterobacterales (CRE), mostly isolated from urine samples, represent an immediate public health threat, often associated with healthcare settings. This study investigated 27 cases of carbapenemase-producing organisms (CPO) detected in urinalysis over one year. The…			J Med Life
	MT	171	N	5	C. Ruan, S. Shi, Z. Shen, L. Guo and L. Gong	2023	Effect of precision management scheme based on the best evidence summary on reducing catheter-associated urinary tract infection	OBJECTIVES: Catheter-associated urinary tract infection (CAUTI) is an important cause of prolonged hospital stay, which increases economic and medical burden for patients and hospitals, and it is a key focus of hospital infection prevention and control. However, there are currently few studies that convert evidence-based scientific evidence on CAUTI prevention and control into clinical applicatio…			Zhong Nan Da Xue Xue Bao Yi Xue Ban
		172	N	1	V. D. Rosenthal, R. Yin, Y. Lu, C. Rodrigues, S. N. Myatra, M. Kharbanda, S. L. Valderrama-Beltran, Y. Mehta, M. A. Daboor, S. K. Todi, G. Aguirre-Avalos, E. Guclu, C. S. Gan, L. F. Jiménez-Alvarez, R. Chawla, S. Hlinkova, R. Arjun, H. M. Agha, M. A. Zuniga-Chavarria, N. Davaadagva, M. N. M. Basri, K. Gomez-Nieto, D. Aguilar-de-Moros, C. W. Tai, A. Sassoe-Gonzalez, L. A. Aguilar-Moreno, K. Sandhu…	2023	The impact of healthcare-associated infections on mortality in ICU: A prospective study in Asia, Africa, Eastern Europe, Latin America, and the Middle East	BACKGROUND: The International Nosocomial Infection Control Consortium has found a high ICU mortality rate. Our aim was to identify all-cause mortality risk factors in ICU-patients. METHODS: Multinational, multicenter, prospective cohort study at 786 ICUs of 312 hospitals in 147 cities in 37 Latin American, Asian, African, Middle Eastern, and European countries. RESULTS: Between 07/01/1998 and 02/…			Am J Infect Control
		173	N	1	V. D. Rosenthal, Z. Jin, C. Rodrigues, S. N. Myatra, J. V. Divatia, S. K. Biswas, A. M. Shrivastava, M. Kharbanda, B. Nag, Y. Mehta, S. Sarma, S. K. Todi, M. Bhattacharyya, A. Bhakta, C. S. Gan, M. S. Y. Low, M. Bt Madzlan Kushairi, S. L. Chuah, Q. Y. Wang, R. Chawla, A. C. Jain, S. Kansal, R. K. Bali, R. Arjun, N. Davaadagva, B. Bat-Erdene, T. Begzjav, M. N. Mohd Basri, C. W. Tai, P. C. Lee, S. …	2023	Risk factors for mortality over 18 years in 317 ICUs in 9 Asian countries: The impact of healthcare-associated infections	OBJECTIVE: To identify risk factors for mortality in intensive care units (ICUs) in Asia. DESIGN: Prospective cohort study. SETTING: The study included 317 ICUs of 96 hospitals in 44 cities in 9 countries of Asia: China, India, Malaysia, Mongolia, Nepal, Pakistan, Philippines, Sri Lanka, Thailand, and Vietnam. PARTICIPANTS: Patients aged >18 years admitted to ICUs. RESULTS: In total, 157,667 pati…			Infect Control Hosp Epidemiol
		174	N	1	W. A. Ramsey, C. F. O'Neil, Jr., A. M. Corona, B. L. Cohen, N. B. Lyons, M. S. Meece, R. A. Saberi, G. P. Gilna, S. S. Satahoo, J. I. Kaufman, C. I. Schulman, N. Namias, K. G. Proctor and L. R. Pizano	2023	Burn excision within 48 hours portends better outcomes than standard management: A nationwide analysis	BACKGROUND: Previous studies have debated the optimal time to perform excision and grafting of second- and third-degree burns. The current consensus is that excision should be performed before the sixth hospital day. We hypothesize that patients who undergo excision within 48 hours have better outcomes. METHODS: The American College of Surgeons Trauma Quality Programs data set was used to identif…			J Trauma Acute Care Surg
	MT	175	N	7	F. Ramezani, M. Khatiban, F. Rahimbashar, A. R. Soltanian, S. H. Mousavi-Bahar and E. Elyasi	2023	Evaluating the Potential of a New Low-Profile Urinary Catheter in Preventing Catheter-Associated Urinary Tract Infections: A Prospective Randomized Blinded Clinical Trial	AIM: To investigate the efficacy of a new low-profile catheter on incidence of the catheter-associated urinary tract infections (CAUTI) in comatose patients admitted to the intensive care unit. BACKGROUND: Catheter-induced urothelial injury is a key component in the development of urinary tract infections in catheterized patients. METHODS: In this prospective randomized blinded clinical trial, 80…			Health Serv Res Manag Epidemiol
	MT	176	N	7	S. Rajaramon, K. Shanmugam, R. Dandela and A. P. Solomon	2023	Emerging evidence-based innovative approaches to control catheter-associated urinary tract infection: a review	Healthcare settings have dramatically advanced the latest medical devices, such as urinary catheters (UC) for infection, prevention, and control (IPC). The continuous or intermittent flow of a warm and conducive (urine) medium in the medical device, the urinary catheter, promotes the formation of biofilms and encrustations, thereby leading to the incidence of CAUTI. Additionally, the absence of a…			Front Cell Infect Microbiol
		177	N	1	W. Rafaqat, E. Lagazzi, J. A. Proaño-Zamudio, D. Argandykov, M. Abiad, A. Renne, A. C. Romijn, E. P. X. Van Ee, J. O. Hwabejire, G. C. Velmahos, J. J. Parks, H. M. A. Kaafarani, C. M. Luckhurst and M. P. DeWane	2023	Missing Narrative: Examining the Impact of Disability on Post-Operative Infectious Complications	Background: More than 20% of the population in the United States suffers from a disability, yet the impact of disability on post-operative outcomes remains understudied. This analysis aims to characterize post-operative infectious complications in patients with disability. Patients and Methods: This was a retrospective review of the National Readmission Database (2019) among patients undergoing c…			Surg Infect (Larchmt)
		178	N	1	N. Rabbani, N. M. Pageler, J. M. Hoffman, C. Longhurst and P. J. Sharek	2023	Association between Electronic Health Record Implementations and Hospital-Acquired Conditions in Pediatric Hospitals	BACKGROUND: Implementing an electronic health record (EHR) is one of the most disruptive operational tasks a health system can undergo. Despite anecdotal reports of adverse events around the time of EHR implementations, there is limited corroborating research, particularly in pediatrics. We utilized data from Solutions for Patient Safety (SPS), a network of 145+ children's hospitals that share da…			Appl Clin Inform
		179	N	5	M. B. Popović, D. D. Medić, R. S. Velicki and A. I. Jovanović Galović	2023	Purple Urine Bag Syndrome in a Home-Dwelling Elderly Female with Lumbar Compression Fracture: A Case Report	Purple urine bag syndrome (PUBS) is an uncommon, but usually benign, underrecognized clinical condition with the distressing presentation of purple, blue or reddish discoloration of a patient's catheter bag and tubing in the setting of catheter-associated urinary tract infections (UTIs). PUBS is the result of the complex metabolic pathway of the dietary essential amino acid tryptophan. Its urinar…			Healthcare (Basel)
		180	N	1	L. Pontes, B. A. Tibério, J. F. G. Pereira and R. R. D. Luz	2023	Digital technology for the prevention of healthcare-related infections in critical care	OBJECTIVE: To develop digital technology for patient and family integration into the Intensive Care Unit care team, aiming to subsidize decision-making for the prevention of infections related to healthcare. METHOD: Methodological research of technological production in three phases: pre-production, production, and post-production in a teaching hospital in southern Brazil. Sixteen intensive care …			Rev Bras Enferm
		181	N	1	S. Polancich, R. Miltner, A. Montgomery, T. Dick, T. Poe, D. Brown and P. A. Patrician	2023	Quality Matters: Examining the Impact of Nurse Staffing Challenges on Clinical Outcomes	GOAL: The purpose of this study was to examine nurse staffing while describing the relationships that exist in staffing and quality associated with nursing care during the COVID-19 pandemic, a significantly challenging time for nurse staffing. We examined the relationship between permanent registered nurse (RN) and travel RN staffing during the pandemic and the nursing-sensitive outcomes of cathe…			J Healthc Manag
	MT	182	N	1	G. Periyasami, P. Karuppiah, P. Karthikeyan and S. Palaniappan	2023	Anti-infective Efficacy of Duloxetine against Catheter-Associated Urinary Tract Infections Caused by Gram-Positive Bacteria	Catheter-associated urinary tract infections (CAUTIs) frequently occur following the insertion of catheters in hospitalized patients, often leading to severe clinical complications. These complications are exacerbated by biofilm-forming organisms such as Staphylococcus aureus, contributing to the emergence of multidrug-resistant (MDR) strains, which complicates treatment strategies. This study ai…			ACS Omega
	MT	183	N	7	M. A. Perdana, D. D. Wahyuni and R. Yunita	2023	Characteristics and susceptibility pattern of catheter-associated urinary tract infections (CAUTI) bacteria in Indonesia: A study in a national reference hospital of Sumatra region 2020-2021	Catheter-associated urinary tract infection (CAUTI) is defined as a urinary tract infection associated with catheter placement for more than two consecutive days. Hence, antibiotic resistance in the context of CAUTIs represents a substantial challenge. The aim of this study was to present the characteristics of patients with CAUTI and the susceptibility pattern of CAUTI bacteria in the national r…			Narra J
	MT	184	Y		J. A. Penney, A. M. Rodday, P. Sebastiani, D. R. Snydman and S. Doron	2023	Effecting the culture: Impact of changing urinalysis with reflex to culture criteria on culture rates and outcomes	OBJECTIVE: To evaluate the impact of changes to urinalysis with reflex to culture (UARC) reflex criteria on culture performance and clinical decision outcomes. DESIGN: Retrospective study utilizing interrupted time series analysis from December 2018 to November 2020. Primary outcomes were measures of culture performance. Secondary outcomes were rates of antimicrobial prescription for suspected ur…	Specimens and Cultures	Culture stewardship (reflex to culture)	Infect Control Hosp Epidemiol
		185	N	1	S. Paudel, S. Guedry, C. L. P. Obernuefemann, S. J. Hultgren, J. N. Walker and R. Kulkarni	2023	Defining the Roles of Pyruvate Oxidation, TCA Cycle, and Mannitol Metabolism in Methicillin-Resistant Staphylococcus aureus Catheter-Associated Urinary Tract Infection	Methicillin-resistant Staphylococcus aureus (MRSA) is an important cause of complicated urinary tract infection (UTI) associated with the use of indwelling urinary catheters. Previous reports have revealed host and pathogen effectors critical for MRSA uropathogenesis. Here, we sought to determine the significance of specific metabolic pathways during MRSA UTI. First, we identified four mutants fr…			Microbiol Spectr
	MT	186	Y		P. K. Patel, S. D. Advani, A. D. Kofman, E. Lo, L. L. Maragakis, D. A. Pegues, A. M. Pettis, S. Saint, B. Trautner, D. S. Yokoe and J. Meddings	2023	Strategies to prevent catheter-associated urinary tract infections in acute-care hospitals: 2022 Update	The intent of this document is to highlight practical recommendations in a concise format designed to assist physicians, nurses, and infection preventionists at acute-care hospitals in implementing and prioritizing their catheter-associated urinary tract infection (CAUTI) prevention efforts. This document updates the Strategies to Prevent Catheter-Associated Urinary Tract Infections in Acute-Care…	Guidelines		Infect Control Hosp Epidemiol
		187	N	1	S. Parihar, R. Sharma, S. V. Kinimi and S. Choudhary	2023	An Observational Study from Northern India to Evaluate Catheter-associated Urinary Tract Infection in Medical Intensive Care Unit at a Tertiary Care Center	BACKGROUND: Healthcare-associated infections are the leading cause of morbidity and mortality in hospitalized patients. Catheter-associated urinary tract infection (CAUTI) is a leading infection in ICU settings. This study aims to evaluate the patient and catheter-related factors contributing to the urinary tract infection as well as implementing the preventive measures ultimately curbing down th…			Indian J Crit Care Med
	MT	188	Y		F. Paiva-Santos, P. Santos-Costa, C. Bastos and J. Graveto	2023	Nurses' Adherence to the Portuguese Standard to Prevent Catheter-Associated Urinary Tract Infections (CAUTIs): An Observational Study	Urinary tract infections are among the most prevalent types of healthcare-associated infections (HAIs) in hospitals and nursing homes, and they are primarily a result of unnecessary catheter usage and inadequate care. In Portugal, epidemiological data indicate that catheter-associated urinary tract infections (CAUTIs) remain widespread in clinical settings, resulting in increased morbidity and mo…	Protocol Adherence	Catheter use and nurse adherence to protocol	Nurs Rep
		189	N	1	S. Padmesh, A. Singh, S. Chopra, M. Sen, S. Habib, D. Shrivastava and P. Johri	2023	Isolation and characterization of novel lytic bacteriophages that infect multi drug resistant clinical strains of Escherichia coli	The pathogenic strains of Escherichia coli (E. coli) are frequent cause of urinary tract infections including catheter-associated, soft tissue infections and sepsis. The growing antibiotic resistance in E. coli is a major health concern. Bacteriophages are specific for their bacterial host, thus providing a novel and effective alternatives. This study focuses on isolation of bacteriophages from u…			Environ Sci Pollut Res Int
		190	N	1	R. O. Oladele, A. O. Ettu, N. Medugu, A. Habib, E. Egbagbe, T. Osinaike, O. B. Makanjuola, B. Ogunbosi, O. O. Irowa, J. Ejembi, N. S. Uwaezuoke, G. Adeleke, B. Mutiu, F. Ogunsola and V. Rotimi	2023	Antibiotic Guidelines for Critically Ill Patients in Nigeria	BACKGROUND: It is well documented that inappropriate use of antimicrobials is the major driver of antimicrobial resistance. To combat this, antibiotic stewardship has been demonstrated to reduce antibiotic usage, decrease the prevalence of resistance, lead to significant economic gains and better patients' outcomes. In Nigeria, antimicrobial guidelines for critically ill patients in intensive car…			West Afr J Med
		191	N	1	L. M. Obaid, I. Ali, A. Al Baker, W. O. Al Shiekh Abdallah, R. L. Plando, M. E. Khawaldeh and R. K. J. Panaligan	2023	Sustaining a culture of safety and optimising patient outcomes while implementing zero harm programme: a 2-year project of the nursing services - SBAHC	This quality improvement report details how Sultan Bin Abdulaziz Humanitarian City (The City), the largest rehabilitation facility within Middle East with a capacity of 511 beds and more than 20 nursing in-patient units improved the quality and patient safety culture in nursing services after successfully adopting and implementing the zero harm programme.In healthcare settings, the idea of zero h…			BMJ Open Qual
		192	N	1	V. K. Neniwal, S. Swain, S. K. Rulaniya, D. Hota, P. Agarwal and P. K. Yadav	2023	Purple urine bag syndrome: An unusual manifestation of urinary tract infection, our experience at a tertiary care center	BACKGROUND: Purple urine bag syndrome (PUBS) is an unusual condition in which a purple discoloration of urine and bag occurs in people with urinary catheters. People with purple urine usually do not complain of any symptoms. The purple discoloration of the urine bag is often the only finding, frequently noted by caregivers. MATERIALS AND METHODS: This prospective observational study was conducted…			Curr Urol
		193	N	5	L. Mrziglod, S. Saydan, F. Schwab, D. Zohlnhöfer-Momm, P. Gastmeier and S. Hansen	2023	Reducing urinary catheter use in geriatric patients - results of a single-center champion-led intervention	BACKGROUND: Indwelling urinary tract catheters (UTC) are a well-known risk factor for urinary tract infections (UTI). Because geriatric patients are at high risk of infection, an intervention with a focus on appropriate and minimal UTC use was introduced in 4 acute care geriatric wards. METHODS: Between 11/2018 and 1/2020, unit-based data on UTC use and nosocomial UTI was collected in accordance …			BMC Infect Dis
		194	N	1	C. E. L. Moreno, O. M. M. Velandia, C. A. B. Sánchez, J. S. M. Diaz and J. R. G. Herazo	2023	Impact of urinary catheter on resistance patterns and clinical outcomes on complicated urinary tract infection	INTRODUCTION AND HYPOTHESIS: Complicated urinary tract infection (cUTI) is highly prevalent and costly for health systems. The impact of the indwelling urinary catheter on etiologic agents and clinical outcomes has been poorly studied in Latin America. METHODS: Cross-sectional study including patients with cUTI, with positive urine culture, treated at Hospital Universitario San Ignacio, Bogotá (C…			Int Urogynecol J
	MT	195	N	1	J. V. Moore, D. Kim, N. J. Irwin, J. D. Rimer and C. P. McCoy	2023	Tetrasodium EDTA for the prevention of urinary catheter infections and blockages	Long-term catheterised individuals are at significant risk of developing catheter-associated urinary tract infections (CAUTIs), with up to 50% of patients experiencing recurrent episodes of catheter encrustation and blockage. Catheter blockage is a result of accumulation of carbonate apatite and struvite formed upon precipitation of ions within urine due to an infection-induced rise in pH. The ai…			RSC Adv
		196	N	1	J. J. Molina, K. N. Kohler, C. Gager, M. J. Andersen, E. Wongso, E. R. Lucas, A. Paik, W. Xu, D. L. Donahue, K. Bergeron, A. Klim, M. G. Caparon, S. J. Hultgren, A. Desai, V. A. Ploplis, M. J. Flick, F. J. Castellino and A. L. Flores-Mireles	2023	Fibrinolytic-deficiencies predispose hosts to septicemia from a catheter-associated UTI	Catheter-associated urinary tract infections (CAUTIs) are amongst the most common nosocomial infections worldwide and are difficult to treat due to multi-drug resistance development among the CAUTI-related pathogens. Importantly, CAUTI often leads to secondary bloodstream infections and death. A major challenge is to predict when patients will develop CAUTIs and which populations are at-risk for …			Res Sq
		197	N	1	L. Misba and A. U. Khan	2023	Domestic LED bulb induced photodynamic effect of Toluidine Blue O-embedded silicone catheters against urinary tract infection	BACKGROUND: Novel combination of Toluidine Blue O (TBO) embedded silicone catheter with domestic/household LED bulb has a potential in clinical infection such as prevention of multi drug resistant catheter-associated urinary tract infections (CAUTIs) through photodynamic therapy. MATERIAL AND METHODS: Preliminarily, TBO was entrapped into silicone catheter by swell-encapsulation-shrink method. Fu…			Photodiagnosis Photodyn Ther
	MT	198	Y		M. E. Q. Miranda, M. R. Rosa, M. Castro, C. M. B. Fontes and S. C. M. Bocchi	2023	Nursing protocols to reduce urinary tract infection caused by indwelling catheters: an integrative review	OBJECTIVES: to analyze the production of knowledge in research articles about the effectiveness of nursing protocols for reducing indwelling urinary catheter dwell time and catheter-associated urinary tract infection rate in hospitalized adult and older patients. METHODS: an integrative review of three full articles, available in the MEDLINE Complete - EBSCO, Scopus and Web of Science databases, …	Prevention Protocol	CAUTI reduction (protocol effectiveness)	Rev Bras Enferm
	MT	199	N	1	T. Miller, D. Lange, J. N. Kizhakkedathu, K. Yu, D. Felix, S. Samejima, C. Shackleton, R. N. Malik, R. Sachdeva, M. Walter and A. V. Krassioukov	2023	The Microbiological Burden of Short-Term Catheter Reuse in Individuals with Spinal Cord Injury: A Prospective Study	Despite the risk of developing catheter-associated urinary tract infections (CAUTI), catheter reuse is common among people with spinal cord injury (SCI). This study examined the microbiological burden and catheter surface changes associated with short-term reuse. Ten individuals with chronic SCI reused their catheters over 3 days. Urine and catheter swab cultures were collected daily for analysis…			Biomedicines
	MT	200	N	7	J. Miao, X. Wu, Y. Fang, M. Zeng, Z. Huang, M. Ouyang and R. Wang	2023	Multifunctional hydrogel coatings with high antimicrobial loading efficiency and pH-responsive properties for urinary catheter applications	Catheter-associated urinary tract infections are one of the most common hospital-acquired infections. Encrustation formation results from infection of urease-producing bacteria and further complicates the situation. A typical sign of the initial onset of encrustation formation is the alkalization of the urine (pH up to 9-10). However, effective antibacterial strategies with high antimicrobial loa…			J Mater Chem B
		201	N	5	D. Mert, G. Iskender, S. Kolgelier and M. Ertek	2023	Evaluation of risk factors, causative pathogens, and treatment in recurrent percutaneous nephrostomy catheter-related urinary tract infections in cancer patients	INTRODUCTION: In cancer patients, percutaneous nephrostomy (PN) catheters can be used to relieve obstruction from chemotherapy, radiation therapy, or surgery, thereby improving kidney function and preventing further kidney damage. One of the complications of PN catheters is infections. Recurrent infections may delay chemotherapy, increase antimicrobial resistance with frequent antibiotic use, det…			Medicine (Baltimore)
		202	N	5	A. J. Mercadel, S. B. Holloway, M. Saripella and J. S. Lea	2023	Risk factors for catheter-associated urinary tract infections following radical hysterectomy for cervical cancer	BACKGROUND: Radical hysterectomy is the mainstay of treatment for early-stage cervical cancer. Urinary tract dysfunction is one of the most common complications after radical hysterectomy, and prolonged catheterization has previously been defined as a significant risk factor for catheter-associated urinary tract infections. OBJECTIVE: This study aimed to determine the rate of catheter-associated …			Am J Obstet Gynecol
		203	N	2	A. Maugeri, M. Barchitta and A. Agodi	2023	Catheter-associated urinary tract infections in the 'intensive care unit': Why we still should care				Intensive Crit Care Nurs
		204	N	1	J. Marantidis and R. D. Sussman	2023	Unmet Needs in Complicated Urinary Tract Infections: Challenges, Recommendations, and Emerging Treatment Pathways	While urinary tract infections (UTIs) are one of the most common types of infections globally, the wide variety of presentations and of severity of disease can make it difficult to manage. The definition for uncomplicated UTIs (uUTIs) is generally regarded as UTIs in healthy, non-pregnant women whereas all other UTIs are considered complicated. There is, however, a lack of consensus definition of…			Infect Drug Resist
		205	N	1	A. Manoharan, J. Farrell, V. R. Aldilla, G. Whiteley, E. Kriel, T. Glasbey, N. Kumar, K. H. Moore, J. Manos and T. Das	2023	N-acetylcysteine prevents catheter occlusion and inflammation in catheter associated-urinary tract infections by suppressing urease activity	INTRODUCTION: Proteus mirabilis is a key pathobiont in catheter-associated urinary tract infections (CA-UTIs), which is well known to form crystalline biofilms that occlude catheters. Urease activity alkylates urine through the release of ammonia, consequentially resulting in higher levels of Mg(2+) and Ca(2+) and formation of crystals. In this study, we showed that N-acetyl cysteine (NAC), a thi…			Front Cell Infect Microbiol
		206	N	1	L. Maniam, K. M. Vellasamy, T. A. Ong, C. S. J. Teh, K. A. Jabar, V. Mariappan, V. Narayanan, J. Vadivelu and V. Pallath	2023	Genotypic characteristics of Uropathogenic Escherichia coli isolated from complicated urinary tract infection (cUTI) and asymptomatic bacteriuria-a relational analysis	BACKGROUND: Uropathogenic Escherichia coli (UPEC) is the predominant agent causing various categories of complicated urinary tract infections (cUTI). Although existing data reveals that UPEC harboured numerous virulence determinants to aid its survival in the urinary tract, the reason behind the occurrence of differences in the clinical severity of uninary tract infections (UTI) demonstrated by t…			PeerJ
		207	N	1	P. Mandviya, N. Ghanwate and P. Thakare	2023	First case report of isolation of Micrococcus lylae from urinary catheter of a 50-year-old woman suffering from malignancy	INTRODUCTION: Catheter-associated urinary tract infection (CAUTI) is the most common healthcare-associated infection which tends to cause increased length of morbidity, and mortality of patients, in addition to increased bacterial resistance to antibiotics. METHODOLOGY: In the present study, urinary catheters were collected from a 50-year-old woman suffering from malignancy, bedridden, and having…			J Infect Dev Ctries
		208	N	1	M. A. Mahgoub, A. A. G. Abbass, A. F. Abaza and M. S. Shoukry	2023	Probiotic lactic acid bacteria as a means of preventing in vitro urinary catheter colonization and biofilm formation	BACKGROUND: Catheter-associated urinary tract infections (CAUTIs) are the most common infections found in healthcare facilities. Urinary catheters predispose the development of CAUTIs by destroying natural barriers and providing a source for infection and biofilm formation (BF). This study aimed to evaluate probiotic lactic acid bacteria (LAB) as a means of preventing in vitro urinary catheter co…			J Egypt Public Health Assoc
	MT	209	Y		F. Maffucci, C. Chang, J. Simhan and J. A. Cohn	2023	Is There Any Benefit to the Use of Antibiotics with Indwelling Catheters after Urologic Surgery in Adults	Antibiotic stewardship in urologic reconstruction is critically important, as many patients will require indwelling catheters for days to weeks following surgery and thus are at risk of both developing catheter-associated urinary tract infections (CAUTI) as well as multi-drug resistant (MDR) uropathogens. Accordingly, limiting antibiotic use, when safe, should help reduce antibiotic resistance an…	Other	Antimicrobial prophylaxis	Antibiotics (Basel)
		210	N	1	J. N. Macaluso, Jr.	2023	Hospital, Catheter, Peritoneal Dialysis Acquired Infections: Visible Light as a New Solution to Reduce Risk and Incidence	Healthcare-associated infections, often identified as hospital-acquired infections (HAIs), are typically not present during patient contact or admission. Healthcare-associated infections cause longer lengths of stay, increasing costs and mortality. HAI occurring in trauma patients increases the risk for length of stay and higher inpatient costs. Many HAIs are preventable. Antibiotic resistance ha…			Cureus
		211	N	1	R. Lohiya and V. Deotale	2023	Surveillance of health-care associated infections in an intensive care unit at a tertiary care hospital in Central India	INTRODUCTION: Because the risk of health-care associated infections (HAIs) is high in intensive care units, and HAIs are one of the causes of morbidity and mortality and affects the overall quality of health care, the continuous monitoring of HAIs in intensive care patients is essential. AIM AND OBJECTIVES: This descriptive cross-sectional study was carried out over a period of five years in a te…			GMS Hyg Infect Control
		212	N	1	K. J. Locey, T. A. Webb, R. A. Weinstein, B. Hota and B. D. Stein	2023	Random variation drives a critical bias in the comparison of healthcare-associated infections	OBJECTIVE: To evaluate random effects of volume (patient days or device days) on healthcare-associated infections (HAIs) and the standardized infection ratio (SIR) used to compare hospitals. DESIGN: A longitudinal comparison between publicly reported quarterly data (2014-2020) and volume-based random sampling using 4 HAI types: central-line-associated bloodstream infections, catheter-associated u…			Infect Control Hosp Epidemiol
		213	N	1	Y. Liu, Y. Li, Y. Huang, J. Zhang, J. Ding, Q. Zeng, T. Tian, Q. Ma, X. Liu, H. Yu, Y. Zhang, R. Tu, L. Dong and G. Lu	2023	Prediction of Catheter-Associated Urinary Tract Infections Among Neurosurgical Intensive Care Patients: A Decision Tree Analysis	BACKGROUND: Catheter-associated urinary tract infections (CAUTIs) are the most common device-associated infections in hospitals and can be prevented. To identify the risk factors and develop a risk prediction model for CAUTIs among neurosurgical intensive care unit (NICU) patients. METHODS: All patients admitted to the NICU of a tertiary hospital between January 2019 and January 2020 were enrolle…			World Neurosurg
		214	N	1	J. Liu, Y. Xu, X. Lin, N. Ma, Q. Zhu, K. Yang, X. Li, C. Liu, N. Feng, Y. Zhao, X. Li and W. Zhang	2023	Immobilization of poly-L-lysine brush via surface initiated polymerization for the development of long-term antibacterial coating for silicone catheter	Bacterial colonization of indwelling catheter remains a major threat in healthcare units worldwide. Developing approaches to prevent catheter-associated infections (CAIs) is, therefore, in great demand. Herein, to endow silicone catheter with long-term antibacterial properties, antimicrobial poly-L-lysine (PLL) brush was developed on the surface of catheter via surface initiated ring open polymer…			Colloids Surf B Biointerfaces
	MT	215	Y		M. L. Ling, P. Ching, A. Apisarnthanarak, N. Jaggi, G. Harrington and S. M. Fong	2023	APSIC guide for prevention of catheter associated urinary tract infections (CAUTIs)	BACKGROUND: The Asia Pacific Society of Infection Control launched the APSIC guide for prevention of catheter associated urinary tract infections in July 2022. It aims to highlight practical recommendations in a concise format designed to assist healthcare facilities in the Asia Pacific region to achieve high standards in infection prevention and control practices during the management and care o…	Guidelines	Must have bundles: insertion and maintenance	Antimicrob Resist Infect Control
	MT	216	Y		T. Lilley, S. Teixeira-Poit, J. Wenner, J. Pruitt and M. Jenkins	2023	Reducing CAUTI in patients with acute urinary retention in the critical care setting: A pilot study with electronic medical record analytics	BACKGROUND: This study implemented and evaluated an algorithm protocol for management of indwelling urinary catheters (IUCs) among patients treated for acute urinary retention (AUR) in an intensive care unit. The algorithm protocol (1) instituted in and out catheterization before placing an IUC for retention; (2) encouraged more consistent use of medications for AUR; and (3) provided for prompt r…	Algorithm	IUC management	Am J Infect Control
		217	N	1	A. S. A. Lila, A. A. H. Rajab, M. H. Abdallah, S. M. D. Rizvi, A. Moin, E. S. Khafagy, S. Tabrez and W. A. H. Hegazy	2023	Biofilm Lifestyle in Recurrent Urinary Tract Infections	Urinary tract infections (UTIs) represent one of the most common infections that are frequently encountered in health care facilities. One of the main mechanisms used by bacteria that allows them to survive hostile environments is biofilm formation. Biofilms are closed bacterial communities that offer protection and safe hiding, allowing bacteria to evade host defenses and hide from the reach of …			Life (Basel)
		218	N	1	Y. Li, M. Yin, C. Fang, Y. Fu, X. Dai, W. Zeng and L. Zhang	2023	Genetic analysis of resistance and virulence characteristics of clinical multidrug-resistant Proteus mirabilis isolates	OBJECTIVE: Proteus mirabilis is the one of most important pathogens of catheter-associated urinary tract infections. The emergence of multidrug-resistant (MDR) P. mirabilis severely limits antibiotic treatments, which poses a public health risk. This study aims to investigate the resistance characteristics and virulence potential for a collection of P. mirabilis clinical isolates. METHODS AND RES…			Front Cell Infect Microbiol
	MT	219	Y		Y. Li, Y. Liu, Y. Huang, J. Zhang, Q. Ma, X. Liu, Q. Chen, H. Yu, L. Dong and G. Lu	2023	Development and validation of a user-friendly risk nomogram for the prediction of catheter-associated urinary tract infection in neuro-intensive care patients	OBJECTIVE: This study aimed to develop a user-friendly nomogram model to evaluate the risk of catheter-associated urinary tract infections in neuro-critically ill patients. METHODS: A retrospective cohort analysis was conducted on 537 patients with indwelling catheters admitted to the neuro-intensive care unit. Patients' general information, laboratory examination findings, and clinical character…	Nomogram (mathematical model)	CAUTI prediction	Intensive Crit Care Nurs
		220	N	1	R. J. Li, Y. L. Wu, K. Huang, X. Q. Hu, J. J. Zhang, L. Q. Yang and X. Y. Yang	2023	A prospective surveillance study of healthcare-associated infections in an intensive care unit from a tertiary care teaching hospital from 2012-2019	Healthcare-associated infections (HAIs) continue to be the most common adverse event affecting critically ill inpatients in intensive care units (ICUs). Limited data exist in the English literature on the epidemiology of HAIs in ICUs from China. The purpose of this prospective study was to understand the prevalence and trends of HAIs in the ICU to guide clinicians to take effective prevention and…			Medicine (Baltimore)
		221	N	1	R. Lehane, C. Svensson, J. A. Ormsby, J. C. Yuen, G. P. Priebe, T. J. Sandora and A. M. Vaughan-Malloy	2023	Preventing pediatric catheter-associated urinary tract infections utilizing urinary catheter Kamishibai cards (K-cards)	BACKGROUND: We instituted Kamishibai (K-card rounding) with the goals of improving indwelling urinary catheter maintenance bundle reliability and decreasing catheter-associated urinary tract infection (CAUTI) rates. METHOD: In a free-standing children's hospital, we undertook a hospital-wide quality improvement project from January 2019 to June 2021 after developing a K-card based on our urinary …			Am J Infect Control
		222	N	1	Y. M. Lee, D. Y. Kim, E. J. Kim, K. H. Park and M. S. Lee	2023	Impact of COVID-19 pandemic on healthcare-associated infections at intensive care units in South Korea: data from the Korean National Healthcare-Associated Infections Surveillance System (KONIS)	BACKGROUND: The coronavirus disease 2019 (COVID-19) pandemic has influenced hospital infection control practices. AIM: To evaluate the impact of the COVID-19 pandemic on healthcare-associated infections (HAIs) in intensive care units (ICUs). METHODS: A retrospective analysis using data from the Korean National Healthcare-Associated Infections Surveillance System was conducted. Comparisons between…			J Hosp Infect
		223	N	5	B. J. Langford, N. Daneman, C. Diong, S. M. Lee, D. J. Fridman, J. Johnstone, D. MacFadden, K. Mponponsuo, S. N. Patel, K. L. Schwartz and K. A. Brown	2023	Antibiotic Selection and Duration for Catheter-Associated Urinary Tract Infection in Non-Hospitalized Older Adults: A Population-Based Cohort Study	BACKGROUND: We sought to evaluate the impact of antibiotic selection and duration of therapy on treatment failure in older adults with catheter-associated urinary tract infection (CA-UTI). METHODS: We conducted a population-based cohort study comparing antibiotic treatment options and duration of therapy for non-hospitalized adults aged 66 and older with presumed CA-UTI (defined as an antibiotic …			Antimicrob Steward Healthc Epidemiol
	MT	224	N	7	S. Lakoh, L. Yi, J. B. W. Russell, J. Zhang, S. Sevalie, Y. Zhao, J. S. Kanu, P. Liu, S. K. Conteh, C. E. E. Williams, U. Barrie, O. Adekanmbi, D. F. Jiba, M. N. Kamara, D. Sesay, G. F. Deen, J. C. Okeibunor, G. A. Yendewa, X. Guo and E. Firima	2023	High incidence of catheter-associated urinary tract infections and related antibiotic resistance in two hospitals of different geographic regions of Sierra Leone: a prospective cohort study	OBJECTIVE: Catheter-associated urinary tract infections (CAUTI) are common worldwide, but due to limited resources, its actual burden in low-income countries is unknown. Currently, there are gaps in knowledge about CAUTI due to lack of surveillance activities in Sierra Leone. In this prospective cohort study, we aimed to determine the incidence of CAUTI and associated antibiotic resistance in two…			BMC Res Notes
		225	N	1	A. A. La Bella, M. J. Andersen, N. C. Gervais, J. J. Molina, A. Molesan, P. V. Stuckey, L. Wensing, C. J. Nobile, R. S. Shapiro, F. H. Santiago-Tirado and A. L. Flores-Mireles	2023	The catheterized bladder environment promotes Efg1- and Als1-dependent Candida albicans infection	Catheter-associated urinary tract infections (CAUTIs) account for 40% of hospital-acquired infections (HAIs). As 20 to 50% of hospitalized patients receive catheters, CAUTIs are one of the most common HAIs, resulting in increased morbidity, mortality, and health care costs. Candida albicans is the second most common CAUTI uropathogen, yet relative to its bacterial counterparts, little is known ab…			Sci Adv
		226	N	1	A. J. Kyser, M. Y. Mahmoud, N. T. Johnson, B. Fotouh, J. M. Steinbach-Rankins, N. M. Gilbert and H. B. Frieboes	2023	Development and Characterization of Lactobacillus rhamnosus-Containing Bioprints for Application to Catheter-Associated Urinary Tract Infections	Catheter-associated urinary tract infections (CAUTI) are a significant healthcare burden affecting millions of patients annually. CAUTI are characterized by infection of the bladder and pathogen colonization of the catheter surface, making them especially difficult to treat. Various catheter modifications have been employed to reduce pathogen colonization, including infusion of antibiotics and an…			ACS Biomater Sci Eng
	MT	227	Y		M. Krouss, D. Alaiev, D. W. Shin, J. Talledo, S. Israilov, K. Chandra, M. Zaurova, P. A. Manchego, S. Tsega, G. Cohen, N. Bravo, T. Kupferman, T. Madaline and H. J. Cho	2023	Choosing wisely initiative for reducing urine cultures for asymptomatic bacteriuria and catheter-associated asymptomatic bacteriuria in an 11-hospital safety net system	BACKGROUND: Treatment of asymptomatic bacteriuria (ASB) is common. Overtreatment of ASB leads to harm, including adverse effects from antibiotics, antibiotic resistance, and increased length of stay. METHODS: This quality improvement initiative targeted inappropriate urine cultures across 11 hospitals in a safety-net setting. A mandatory prompt for appropriate indications for urine culture orders…	Specimens and Cultures	Specimen collection (mandatory prompt for urine culture)	Am J Infect Control
		228	N	1	U. Khan, E. Pandey, N. Gandham, N. Das, S. Mukhida, S. Kannuri, S. Bhaumik and S. Mirza	2023	A case series and literature review of infections due to Myroides spp.: identification of contributing factors and emerging antibiotic susceptibility trends	INTRODUCTION: Infections forby Myroides spp. can lead to significant morbidity and mortality, particularly in immunocompromised patients with underlying co-morbidities. Recent reports have highlighted its intrinsic and acquired drug resistance, making it a particularly challenging infectious agent to combat. METHODS: Myroides spp. isolated and reported in clinically significant urine samples were…			Access Microbiol
		229	N	1	M. I. Kassam, V. Silago, P. Damiano, B. Wajanga, J. Seni, S. E. Mshana and S. Kalluvya	2023	Patterns and outcomes of health-care associated infections in the medical wards at Bugando medical centre: a longitudinal cohort study	BACKGROUND: The burden of healthcare associated infections (HCAIs) in low- and middle-income countries (LMICs) remains underestimated due to diagnostic complexity and lack of quality surveillance systems. We designed this study to determine clinical diagnosis, laboratory-confirmed, associated factors and risks of HCAIs. METHODS: This hospital-based longitudinal cohort study was conducted between …			Antimicrob Resist Infect Control
		230	N	1	A. Kannan, K. Pratyusha, R. Thakur, M. R. Sahoo and A. Jindal	2023	Infections in Critically Ill Children	Health care-associated infections (HAI) directly influence the survival of children in pediatric intensive care units (PICU), the most common being central line-associated bloodstream infection (CLABSI) 25-30%, followed by ventilator-associated pneumonia (VAP) 20-25%, and others such as catheter-associated urinary tract infection (CAUTI) 15%, surgical site infection (SSI) 11%. HAIs complicate the…			Indian J Pediatr
	MT	231	N	1	P. Jitpratoom and A. Boonyasiri	2023	Determinants of urinary tract infection in hospitalized patients with acute ischemic stroke	BACKGROUND: Stroke is a major cause of morbidity and mortality worldwide. Urinary tract infection (UTI) is a common post-acute ischemic stroke (AIS) complication. We assessed the incidence, determinant factors, infection characteristics, post-stroke complications, and outcomes of hospitalized AIS patients with UTI. METHODS: This retrospective cohort study included AIS patients admitted within 7 d…			BMC Neurol
	MT	232	Y		Z. Jin, R. Yin, E. C. Brown, B. Shukla, B. H. Lee, S. Abdulaziz-Alkhawaja, T. A. Magray, H. M. Agha, A. El-Sisi, A. Ali El-Kholy, V. Bayani, M. A. Daboor, M. A. A. Ruzzieh, E. Guclu, E. Olmez-Gazioglu, O. Dursun, T. T. Kara, I. Koksal, A. Eroglu, M. Havan, T. Kendirli, S. S. Ozturk Deniz, G. Aktas, D. Yildizdas, O. O. Horoz, E. Okulu, Y. E. Kostekci, A. A. Omar, Z. A. Memish and V. D. Rosenthal	2023	Prospective Cohort Study of Incidence and Risk Factors for Catheter-associated Urinary Tract Infections in 212 Intensive Care Units of Nine Middle Eastern Countries	OBJECTIVES: To identify urinary catheter (UC)-associated urinary tract infections (CAUTI) incidence and risk factors (RF) in nine Middle Eastern countries. METHODS: We conducted a prospective cohort study between 1 January 2014 and 2 December 2022 in 212 intensive care units (ICUs) of 67 hospitals in 38 cities in nine Middle Eastern countries (Bahrain, Egypt, Jordan, Kuwait, Lebanon, Morocco, Sau…	Surveillance	CAUTI (risk factors)	Oman Med J
		233	N	1	R. Janković, M. Stojanović, H. Božov, R. Domi, V. Ivančan, M. Karišik, M. Mojsova Mijovska, J. Jakupović Smajić and M. Šoštarič	2023	PROCALCITONIN GUIDED ANTIBIOTIC STEWARDSHIP: A BALKAN EXPERT CONSENSUS STATEMENT	Sepsis as a consequence of infection is a frequent cause of death among critically ill patients. The most common sites of infection are lover respiratory tract, abdominal, urinary tract and catheter-associated blood stream infections. Early empiric, broad-spectrum therapy in those with severe sepsis and/or shock with the aim of reducing mortality may lead to antibiotic overuse, resistance and inc…			Acta Clin Croat
		234	N	1	U. Jacobo, R. Vopni, P. Tran, S. Patel, S. Jain, C. S. de Riese, T. W. Reid and W. T. W. de Riese	2023	Efficacy of organo-selenium-incorporated urinary catheter tubing for in vitro growth inhibition of E. coli, K. pneumoniae, P. aeruginosa, and H. influenzae	PURPOSE: Catheter-associated urinary tract infections are of significant medical burden in cost, morbidity, and mortality. Experimental selenium-coated medical devices have demonstrated non-toxic in vitro and in vivo antimicrobial activity. While antimicrobial-coated catheters have shown efficacy in preventing CAUTIs, selenium has not been tested in this context. The purpose of this in vitro stud…			Int Urol Nephrol
		235	N	1	B. Isler, A. T. Aslan, B. S. Benli, D. L. Paterson, N. Daneman, R. Fowler and M. Akova	2023	Duration of antibiotic treatment and timing of oral switching for bloodstream infections: a survey on the practices of infectious diseases and intensive care physicians	AIM: To understand current practice in terms of duration of antibiotic treatment and timing of intravenous (IV) to oral switching for common bacteraemic conditions amongst infectious diseases (ID) and intensive care unit (ICU) physicians. METHODS: An online survey consisting of 18 questions comprising five common clinical bacteraemia scenarios [adapted from the original survey designed by the Uni…			Int J Antimicrob Agents
		236	N	1	N. E. Husseini, S. A. Mekonnen, C. L. Hall, S. J. Cole, J. A. Carter, A. T. Belew, N. El-Sayed and V. T. Lee	2023	Characterization of the Entner-Douderoff Pathway in Pseudomonas aeruginosa Catheter-associated Urinary Tract Infections	Pseudomonas aeruginosa is an opportunistic nosocomial pathogen responsible for catheter-associated urinary tract infections (CAUTI). In a murine model of P. aeruginosa CAUTI, we previously demonstrated that urea within urine suppresses quorum sensing and induces the Entner-Douderoff (E-D) pathway. The E-D pathway consists of the genes zwf, pgl, edd, and eda. Zwf and Pgl convert glucose-6-phosphat…			bioRxiv
	MT	237	N	7	S. Y. Huang, A. Panuccio, B. Mohabbatizadeh, M. Chu, A. Leung and A. L. Carre	2023	Omitting Foley Catheter Use in Mastectomy Patients With or Without Immediate Reconstruction	BACKGROUND: Foley catheter placement is often advised in surgeries anticipated to exceed 3 hours; however, this time cutoff does not take into account the type of surgery. Complications from Foley catheter placement include urinary tract infections and genitourinary trauma that may be costly to healthcare systems. Our objective was to determine whether mastectomy with or without reconstruction ca…			Ann Plast Surg
	MT	238	Y		A. Huang, W. Hong, B. Zhao, J. Lin, R. Xi and Y. Wang	2023	Knowledge, attitudes and practices concerning catheter-associated urinary tract infection amongst healthcare workers: a mixed methods systematic review	AIM: To evaluate healthcare workers' knowledge, attitudes and practices level of prevention and management of catheter-associated urinary tract infection. DESIGN: A mixed-methods systematic review. METHODS: Searches were conducted in CINAHL, Cochrane Library, EMBASE, Medline, PubMed and Web of Science databases. Limited literatures published in English before 20 June 2021. Data were analysed and …	Provider Training	Knowledge, attitudes and practice	Nurs Open
		239	N	1	A. J. Hessels, J. Guo, C. T. Johnson and E. Larson	2023	Impact of patient safety climate on infection prevention practices and healthcare worker and patient outcomes	BACKGROUND: Standard precautions may prevent patient health care associated infections and provider occupational exposures but are not often used by health care workers. A positive patient safety climate might contribute to improved adherence. The aim of this study was to determine the relationships among patient safety climate, standard precaution adherence, and health care worker exposures and …			Am J Infect Control
		240	N	1	R. Herout, S. Vappala, S. Hanstock, I. Moskalev, B. H. Chew, J. N. Kizhakkedathu and D. Lange	2023	Development of a High-Throughput Urosepsis Mouse Model	Murine sepsis models are typically polymicrobial, and are associated with high mortality. We aimed to develop a high-throughput murine model that mimics a slow-paced, monomicrobial sepsis originating from the urinary tract. A total of 23 male C57Bl/6 mice underwent percutaneous insertion of a 4 mm catheter into the bladder using an ultrasound-guided method, previously developed by our group. The …			Pathogens
		241	N	1	R. Herout, S. Khoddami, I. Moskalev, A. Reicherz, B. H. Chew, C. E. Armbruster and D. Lange	2023	Role of Bacterial Surface Components in the Pathogenicity of Proteus mirabilis in a Murine Model of Catheter-Associated Urinary Tract Infection	Proteus mirabilis (PM) is a Gram-negative, rod-shaped bacterium that causes catheter-associated urinary tract infections (CAUTIs). The specific roles of bacterial surface components (BSCs) in PM pathogenicity and CAUTIs remain unknown. To address this knowledge gap, we utilized relevant in vitro adhesion/invasion models and a well-established murine model of CAUTI to assess the ability of wildtyp…			Pathogens
	MT	242	Y		P. Gupta, M. Thomas, L. Mathews, N. Zacharia, A. Fayiz Ibrahim, M. L. Garcia, C. Simbulan, F. Attia Mohamed and M. El Hassan	2023	Reducing catheter-associated urinary tract infections in the cardiac intensive care unit with a coordinated strategy and nursing staff empowerment	BACKGROUND: Catheter-associated urinary tract infection (CAUTI) is one of the most common hospital-acquired infections. The use of urinary catheters is associated with several complications and increased mortality and morbidity. At the coronary intensive care unit (CICU) of a tertiary cardiac care facility, the CAUTI rate was 7.6/1000 catheter days in January 2017. In collaboration with the Insti…	Bundle	CAUTI reduction (behavioural change, automatic stop orders)	BMJ Open Qual
		243	N	1	H. Guanche Garcell, J. Al-Ajmi, A. Villanueva Arias, J. C. Abraham, A. M. Felipe Garmendia and T. M. Fernandez Hernandez	2023	Impact of the COVID-19 pandemic on the incidence, etiology, and antimicrobial resistance of healthcare-associated infections in a critical care unit in Western Qatar	BACKGROUND: Healthcare-associated infections (HAIs) in critical patients affect the quality and safety of patient care and increase patient morbidity and mortality. During the COVID-19 pandemic, an increase in the incidence of HAIs, particularly device-associated infections (DAIs), was reported worldwide. In this study, we aimed to estimate the incidence of HAIs in an intensive care unit (ICU) du…			Qatar Med J
		244	N	1	M. E. Gregory, S. R. MacEwan, L. N. Sova, A. A. Gaughan and A. Scheck McAlearney	2023	A Qualitative Examination of Interprofessional Teamwork for Infection Prevention: Development of a Model and Solutions	Health care-associated infections (HAIs), such as central line-associated bloodstream infections (CLABSIs) and catheter-associated urinary tract infections (CAUTIs), are associated with patient mortality and high costs to the health care system. These are largely preventable by practices such as prompt removal of central lines and Foley catheters. While seemingly straightforward, these practices …			Med Care Res Rev
	MT	245	Y		J. Gray, A. Rachakonda and J. Karnon	2023	Pragmatic review of interventions to prevent catheter-associated urinary tract infections (CAUTIs) in adult inpatients	BACKGROUND: Urinary tract infections (UTIs) are one of the most common hospital-acquired complications. Insertion of a urinary catheter and the duration of catheterization are the main risk factors, with catheter-associated UTIs (CAUTIs) accounting for 70-80% of hospital-acquired UTIs. Guidance is available regarding the prevention of hospital-acquired CAUTIs; however, how best to operationalize …	Prevention Strategies	CAUTI prevention ( 'menu' of intervention options)	J Hosp Infect
		246	N	1	C. J. Graber, A. R. Simon, Y. Zhang, M. B. Goetz, M. M. Jones, J. M. Butler, A. F. Chou and P. A. Glassman	2023	Performance of infectious diseases specialists, hospitalists, and other internal medicine physicians in antimicrobial case-based scenarios: Potential impact of antimicrobial stewardship programs at 16 Veterans' Affairs medical centers	OBJECTIVE: As part of a project to implement antimicrobial dashboards at select facilities, we assessed physician attitudes and knowledge regarding antibiotic prescribing. DESIGN: An online survey explored attitudes toward antimicrobial use and assessed respondents' management of four clinical scenarios: cellulitis, community-acquired pneumonia, non-catheter-associated asymptomatic bacteriuria, a…			Infect Control Hosp Epidemiol
		247	N	1	S. Gopaul, C. Dominic, J. Tinhuna, J. Green, E. Watkins and M. Melzer	2023	Hospital-acquired E. coli bacteraemia at a large UK NHS Trust. A return towards baseline following implementation of a 5-year quality improvement programme	INTRODUCTION: Until recently, healthcare-associated E. coli bacteraemia was a neglected area of infection prevention and control (IPC), despite a 30-day mortality of 15-20%. Recently, the UK Department of Health (DH) introduced a target to reduce hospital-acquired E. coli bacteraemias by 50% over a five-year period. Following implementation of multifaceted and multidisciplinary interventions, the…			Infect Prev Pract
		248	N	1	D. Gmiter, I. Pacak, S. Nawrot, G. Czerwonka and W. Kaca	2023	Genomes comparison of two Proteus mirabilis clones showing varied swarming ability	BACKGROUND: Proteus mirabilis is a Gram-negative bacteria most noted for its involvement with catheter-associated urinary tract infections. It is also known for its multicellular migration over solid surfaces, referred to as 'swarming motility'. Here we analyzed the genomic sequences of two P. mirabilis isolates, designated K38 and K39, which exhibit varied swarming ability. METHODS AND RESULTS: …			Mol Biol Rep
		249	N	1	E. B. Gettler, I. C. Kalu, N. L. Okeke, S. S. Lewis, D. J. Anderson, B. A. Smith and S. D. Advani	2023	Disparities in central line-associated bloodstream infection and catheter-associated urinary tract infection rates: An exploratory analysis	This retrospective review of 4-year surveillance data revealed a higher central line-associated bloodstream infection (CLABSI) rate in non-Hispanic Black patients and higher catheter-associated urinary tract infection (CAUTI) rates in Asian and non-Hispanic Black patients compared with White patients despite similar catheter utilization between the groups.			Infect Control Hosp Epidemiol
		250	N	1	F. J. Garcia-Marques, E. Zakrasek, A. Bermudez, A. L. Polasko, S. Liu, T. Stoyanova, J. D. Brooks, J. Lavelle and S. J. Pitteri	2023	Proteomics analysis of urine and catheter-associated biofilms in spinal cord injury patients	After spinal cord injury (SCI), use chronic urinary catheters for bladder management is common, making these patients especially vulnerable to catheter-associated complications. Chronic catheterization is associated with bacterial colonization and frequent catheter-associated urinary tract infections (CAUTI). One determinant of infection success and treatment resistance is production of catheter-…			Am J Clin Exp Urol
	MT	251	Y		D. M. Garcia, M. B. F. Makic and K. Casey	2023	Rounding and Quick Access Education to Reduce Catheter-Associated Urinary Tract Infections	PURPOSE/OBJECTIVES: The acute care division of a tertiary medical center experienced a 167% increase in catheter-associated urinary tract infections, with 2 inpatient surgical units accounting for 67% of infections. A quality improvement project was implemented to address the infection rates on the 2 inpatient surgical units. The aim was to reduce catheter-associated urinary tract infection rates…	Surveillance	CAUTI reduction (Rounding, and audit of adherence bundle)	Clin Nurse Spec
		252	N	1	H. G. Garcell, J. Al-Ajmi, A. V. Arias, J. C. Abraham, A. M. F. Garmendia and T. M. F. Hernandez	2023	Catheter-associated urinary tract infection and urinary catheter utilization ratio over 9 years, and the impact of the COVID-19 pandemic on the incidence of infection in medical and surgical wards in a single facility in Western Qatar	INTRODUCTION: Catheter-associated urinary tract infection (CAUTI) is a frequently reported healthcare-associated infection in critical and non-critical patients. Limited data are available about CAUTI incidence in non-critical patients. We aim to describe the incidence of CAUTI over 9 years and evaluate the impact of the pandemic on the incidence in non-critical acute care patients. METHODS: A re…			Qatar Med J
		253	N	1	N. Gade, R. Burri, A. Sujiv, M. Mishra, B. E. Pradeep, H. Debaje, T. Sable and A. Kaur	2023	Promoting Patient Safety: Exploring Device-Associated Healthcare Infections and Antimicrobial Susceptibility Pattern in a Multidisciplinary Intensive Care Units	INTRODUCTION: Device-associated healthcare infections are among the prevailing threats to patient safety worldwide. They constitute the third most common adverse event during healthcare delivery, resulting in heightened morbidity, mortality, and healthcare costs. Patients in intensive care units (ICUs) are at increased risk for device-associated healthcare infections. Focused active surveillance …			Cureus
		254	N	1	A. Fusco, V. Savio, A. Chiaromonte, A. Alfano, S. D'Ambrosio, D. Cimini and G. Donnarumma	2023	Evaluation of Different Activity of Lactobacillus spp. against Two Proteus mirabilis Isolated Clinical Strains in Different Anatomical Sites In Vitro: An Explorative Study to Improve the Therapeutic Approach	Urinary tract infections (UTIs) and catheter-associated UTIs (CAUTIs) are the principal hospital-acquired infections. Between these, bacterial prostatitis is believed to be the leading cause of recurrent UTIs in men under 50 years of age and is often unresponsive to antibiotic treatment. Proteus mirabilis is more commonly associated with UTIs in these abnormalities, especially in patients undergo…			Microorganisms
		255	N	1	C. Fong, M. J. Andersen, E. Kunesh, E. Leonard, D. Durand, R. Coombs, A. L. Flores-Mireles and C. Howell	2023	Removal of Free Liquid Layer from Liquid-Infused Catheters Reduces Silicone Loss into the Environment while Maintaining Adhesion Resistance	Silicone urinary catheters infused with silicone liquid offer an effective alternative to antibiotic coatings, reducing microbial adhesion while decreasing bladder colonization and systemic dissemination. However, loss of free silicone liquid from the surface into the host system is undesirable. To reduce the potential for liquid loss, free silicone liquid was removed from the surface of liquid-i…			medRxiv
		256	N	1	S. Fakhreddine, M. Fawaz, S. Hassanein and A. Al Khatib	2023	Prevalence and mortality rate of healthcare-associated infections among COVID-19 patients: a retrospective cohort community-based approach	BACKGROUND: The prevalence of HAI among COVID-19 patients ranged between 4.8% and 42.8% with the highest occurrence observed in critically ill patients. The present study aimed to evaluate the clinical features of HAI in severe and critical COVID-19 patients, their microbiological characteristics, and the attributable risk factors. METHODS: This is an analytical observational, retrospective singl…			Front Public Health
		257	N	1	M. E. Evans, L. A. Simbartl, S. M. Kralovic, M. Clifton, K. DeRoos, B. P. McCauley, N. Gauldin, L. K. Flarida, S. D. Gamage, M. M. Jones and G. A. Roselle	2023	Healthcare-associated infections in Veterans Affairs acute-care and long-term healthcare facilities during the coronavirus disease 2019 (COVID-19) pandemic	OBJECTIVE: To assess the impact of the coronavirus disease 2019 (COVID-19) pandemic on healthcare-associated infections (HAIs) reported from 128 acute-care and 132 long-term care Veterans Affairs (VA) facilities. METHODS: We compared central-line-associated bloodstream infections (CLABSIs), ventilator-associated events (VAEs), catheter-associated urinary tract infections (CAUTIs), methicillin-res…			Infect Control Hosp Epidemiol
		258	N	1	M. Eladawy, J. C. Thomas and L. Hoyles	2023	Phenotypic and genomic characterization of Pseudomonas aeruginosa isolates recovered from catheter-associated urinary tract infections in an Egyptian hospital	Catheter-associated urinary tract infections (CAUTIs) represent one of the major healthcare-associated infections, and Pseudomonas aeruginosa is a common Gram-negative bacterium associated with catheter infections in Egyptian clinical settings. The present study describes the phenotypic and genotypic characteristics of 31 P. aeruginosa isolates recovered from CAUTIs in an Egyptian hospital over a…			Microb Genom
		259	N	1	A. El-Saed, F. Othman, S. AlMohrij, M. Abanmi, E. Tannous and M. M. Alshamrani	2023	Coverage and methods of surveillance of healthcare-associated infections in Middle Eastern and North African countries	BACKGROUND: Surveillance of healthcare-associated infections (HAIs) is a cornerstone for effective infection prevention and control (IPC) programs. The objective was to evaluate the coverage and methods of HAI surveillance in Middle Eastern and North African (MENA) countries. METHODS: A cross-sectional study targeted IPC staff working in MENA countries using the Infection Control Network electron…			Am J Infect Control
		260	N	1	J. F. Dubern, A. L. Hook, A. M. Carabelli, C. Y. Chang, C. A. Lewis-Lloyd, J. C. Luckett, L. Burroughs, A. A. Dundas, D. J. Humes, D. J. Irvine, M. R. Alexander and P. Williams	2023	Discovery of a polymer resistant to bacterial biofilm, swarming, and encrustation	Innovative approaches to prevent catheter-associated urinary tract infections (CAUTIs) are urgently required. Here, we describe the discovery of an acrylate copolymer capable of resisting single- and multispecies bacterial biofilm formation, swarming, encrustation, and host protein deposition, which are major challenges associated with preventing CAUTIs. After screening ~400 acrylate polymers, po…			Sci Adv
	MT	261	N	1	M. J. Drake, K. Anderson, A. Gammie, N. Morris, T. Timlin, N. Cotterill, J. Duff, M. Fader, H. Taylor, R. Holmes and J. Havard	2023	Development and first-in-human testing of FLUME urinary catheter with protected tip and relocated drainage holes	PURPOSE: Evaluation of a catheter design which protects its tip with the retaining balloon when inflated, and has eyeholes at the base of the balloon to improve drainage. MATERIALS AND METHODS: Preclinical tests included assessment of retaining balloon performance, and microbiological blockage. Clinical testing evaluated short-term use and safety in hospital (stage 1) or the patient's usual resid…			Continence (Amst)
		262	N	1	M. Doganci, S. Izdes and M. O. Cirik	2023	The Evaluation of Risk Factors for Vancomycin-Resistant Enterococcus Colonization and Infection Among Mixed Adult Intensive Care Unit Patients	Background and objective Despite the adherence to strict infection control measures, vancomycin-resistant enterococcus (VRE) colonization and VRE infections are still important problems nowadays. However, there are only a limited number of studies examining the factors causing the transformation of VRE colonization to VRE infection in the intensive care unit (ICU). The aim of this study is to del…			Cureus
		263	N	4	R. Di Matteo, I. Caccamo, S. Arcidiacono, G. Bertin, E. Chiamosa, F. Valenti, S. Mugone, A. De Piaggia, A. Daniele, M. Clara, D. Gatti, T. Bolgeo and A. Maconi	2023	[Assessing the impact of bladder ultrasound on catheter-associated urinary tract infections and health-care costs: an observational pre-post study]. Assessing the impact of bladder ultrasound on catheter-associated urinary tract infections and health-care costs: an observational pre-post study. INTRODUCTION: The placement of a urinary catheter is a standard procedure, but it can cause discomfort,…	Assist Inferm Ric
		264	N	1	J. D. da Silva, L. Bens, A. Santos, R. Lavigne, J. Soares, L. D. R. Melo, M. Vallino, R. S. Dias, Z. Drulis-Kawa, S. O. de Paula and J. Wagemans	2023	Isolation and Characterization of the Acadevirus Members BigMira and MidiMira Infecting a Highly Pathogenic Proteus mirabilis Strain	Proteus mirabilis is an opportunistic pathogen and is responsible for more than 40% of all cases of catheter-associated urinary tract infections (CAUTIs). Healthcare-associated infections have been aggravated by the constant emergence of antibiotic-resistant bacterial strains. Because of this, the use of phages to combat bacterial infections gained renewed interest. In this study, we describe the…			Microorganisms
		265	N	5	S. D'Incau, A. Atkinson, L. Leitner, A. Kronenberg, T. M. Kessler and J. Marschall	2023	Bacterial species and antimicrobial resistance differ between catheter and non-catheter-associated urinary tract infections: Data from a national surveillance network	OBJECTIVE: To investigate clinically relevant microbiological characteristics of uropathogens and to compare patients with catheter-associated urinary tract infections (CAUTIs) to those with non-CAUTIs. METHODS: All urine cultures from the calendar year 2019 of the Swiss Centre for Antibiotic Resistance database were analyzed. Group differences in the proportions of bacterial species and antibiot…			Antimicrob Steward Healthc Epidemiol
		266	N	5	J. Czwikla, K. Wandscher, J. Helbach, A. M. Fassmer, G. Schmiemann and F. Hoffmann	2023	Prevalence of indwelling urinary catheters in nursing home residents: Systematic review	BACKGROUND: This systematic review examines the prevalence of indwelling urinary catheters in nursing home residents. METHODS: MEDLINE via PubMed, CINAHL, and EMBASE were searched from inception to 9 August 2022. Cross-sectional studies and longitudinal studies with cross-sectional analyses reporting catheter prevalence in nursing home residents were identified and summarized descriptively. Study…			Int J Nurs Stud
		267	N	1	O. E. Clarke, H. Pelling, V. Bennett, T. Matsumoto, G. E. Gregory, J. Nzakizwanayo, A. J. Slate, A. Preston, M. Laabei, L. J. Bock, M. E. Wand, K. Ikebukuro, S. Gebhard, J. M. Sutton and B. V. Jones	2023	Lipopolysaccharide structure modulates cationic biocide susceptibility and crystalline biofilm formation in Proteus mirabilis	Chlorhexidine (CHD) is a cationic biocide used ubiquitously in healthcare settings. Proteus mirabilis, an important pathogen of the catheterized urinary tract, and isolates of this species are often described as "resistant" to CHD-containing products used for catheter infection control. To identify the mechanisms underlying reduced CHD susceptibility in P. mirabilis, we subjected the CHD tolerant…			Front Microbiol
	MT	268	N	7	S. Cilluffo, S. Terzoni, A. Destrebecq and M. Lusignani	2023	Efficacy, effectiveness, usability and acceptability of devices for female urinary incontinence: A scoping review	AIMS AND OBJECTIVES: Investigate evidence available on the efficacy, safety and acceptability of devices for the management of female urinary incontinence, in which clinical settings and specific female populations they have been tested. Learn more about healthcare professionals' perspectives and experiences regarding female urinary incontinence devices. BACKGROUND: Urinary incontinence is define…			J Clin Nurs
		269	N	1	S. Chenchula, B. Sadasivam, A. Shukla, S. Pathan and S. Saurabh	2023	Health care associated infections, antimicrobial resistance and outcomes in patients admitted to intensive care unit, India: A five-Year retrospective cohort study	BACKGROUND: The present study was conducted to study the prevalence of HAIs in a newly established MICU, common microorganisms causing HAIs and their antibiotic-sensitivity profile, and antimicrobial utilization and mortality rate. METHODS: The present retrospective cohort study was carried out at AIIMS, Bhopal (2015-2019). The prevalence of HAIs was determined; sites of HAIs and common causative…			J Infect Prev
		270	N	1	K. L. Capper-Parkin, T. Nichol, T. J. Smith, M. M. Lacey and S. Forbes	2023	Antimicrobial and cytotoxic synergism of biocides and quorum-sensing inhibitors against uropathogenic Escherichiacoli	BACKGROUND: Uropathogenic Escherichia coli (UPEC) are a primary cause of catheter-associated urinary tract infections (CAUTIs), often forming mature recalcitrant biofilms on the catheter surface. Anti-infective catheter coatings containing single biocides have been developed but display limited antimicrobial activity due to the selection of biocide-resistant bacterial populations. Furthermore, bi…			J Hosp Infect
		271	N	1	V. Bustamante and C. E. Palavecino	2023	Effect of photodynamic therapy on multidrug-resistant Acinetobacter baumannii: A scoping review	BACKGROUND: Acinetobacter baumannii is a Gram-negative, non-fermenting coccobacillus of the Moraxellaceae family. It is an opportunistic pathogen responsible for several hospital-acquired infections (HAIs) associated with skin and tissue infections at surgical sites, catheter-associated urinary tract infections, and central line catheters. Multidrug-resistant (MDR) A. baumannii has caused hospita…			Photodiagnosis Photodyn Ther
		272	N	1	A. L. Brauer, B. S. Learman and C. E. Armbruster	2023	Differential Contribution of Hydrogen Metabolism to Proteus mirabilis Fitness during Single-Species and Polymicrobial Catheterized Urinary Tract Infection	Proteus mirabilis is a common uropathogen and a leading cause of catheter-associated urinary tract infections (CAUTIs), which are often polymicrobial. Through a genome-wide screen, we previously identified two [NiFe] hydrogenases as candidate fitness factors for P. mirabilis CAUTI: a Hyb-type Group 1c H(2)-uptake hydrogenase and a Hyf-type Group 4a H(2)-producing hydrogenase. In this study, we di…			Pathogens
		273	N	1	S. Bharti, B. S. Paliya, S. Nayaka and R. Kumar	2023	Deposition of Daldinia starbaeckii (ELF) functionalized silver nanoparticles on urinary catheter tube using chitosan polymer to prevent microbial biofilms formation during UTI infection	Catheter-associated urinary tract infections (CAUTI) are the most common healthcare problem in hospitals. In this study, we isolated the Daldinia starbaeckii (An endolichenic fungus from Roccella montagnie) and its biomass extract were used to simultaneously synthesize and deposit DSFAgNPs on the inner and outer surfaces of the catheter tube using chitosan biopolymer via In-situ deposition method…			Arch Microbiol
	MT	274	N	7	T. Beeson, J. Pittman and C. R. Davis	2023	Effectiveness of an External Urinary Device for Female Anatomy and Trends in Catheter-Associated Urinary Tract Infections	PURPOSE: The purpose of this study was to examine the effectiveness of an external female urinary management system (external urinary device for female anatomy [EUDFA]) in critically ill women unable to self-toilet and to identify rates of indwelling catheter use, catheter-associated urinary tract infections (CAUTIs), urinary incontinence (UI), and incontinence-associated dermatitis (IAD) before …			J Wound Ostomy Continence Nurs
	MT	275	N	7	N. Bauder and J. M. Brant	2023	When the Catheter-Associated Urinary Tract Infection Bundle Is Not Enough	Patients with cancer who are immunocompromised are at risk for catheter-associated urinary tract infections (CAUTIs). Many recommendations are available for healthcare organizations to use to reduce CAUTIs. Implementing vario.			Clin J Oncol Nurs
		276	N	1	R. Bartles, A. Moore, R. Martin, R. Clarkson and L. Ebinger	2023	Using a Comprehensive On-Site Assessment Process to Reduce Central Line-Associated Bloodstream Infection Rates	Central line-associated bloodstream infection (CLABSI) rates increased substantially in the United States following the emergence of COVID-19 and subsequent surges. The pandemic resulted in hospital capacities being exceeded and crisis standards of care being implemented for sustained periods. As COVID-19 rates in the United States began to stabilize, some facilities did not return to previous CL…			J Infus Nurs
	MT	277	N	1	H. Baker, B. Avey, L. Overbeck Rethmeier, S. Mealing, M. Lynge Buchter, M. A. Averbeck and N. Thiruchelvam	2023	Cost-effectiveness analysis of hydrophilic-coated catheters in long-term intermittent catheter users in the UK	OBJECTIVE: To estimate the cost-effectiveness of single-use hydrophilic-coated intermittent catheters (HCICs) versus single-use uncoated intermittent catheters (UICs) for urinary catheterization. METHODS: The evaluation took a UK national health service (NHS) perspective. The population of interest were people using intermittent catheters, with either a spinal cord injury or multiple sclerosis. A…			Curr Med Res Opin
		278	N	1	P. I. Baburova, D. V. Kladko, A. Lokteva, A. Pozhitkova, V. Rumyantceva, V. Rumyantceva, I. V. Pankov, S. Taskaev and V. V. Vinogradov	2023	Magnetic Soft Robot for Minimally Invasive Urethral Catheter Biofilm Eradication	Catheter-related biofilm infection remains the main problem for millions of people annually, affecting morbidity, mortality, and quality of life. Despite the recent advances in the prevention of biofilm formation, alternative methods for biofilm prevention or eradication still should be found to avoid traumatic and expensive removal or catheter replacement. Soft magnetic robots have drawn signifi…			ACS Nano
		279	N	1	B. Arns, C. Agani, G. P. Sesin, J. D. C. Horvath, D. V. Fogazzi, F. K. Romeiro Silva, L. S. Costa, A. J. Pereira, A. P. Nassar Junior, B. T. Cavalcanti, C. Dietrich, V. C. Veiga, D. G. M. Catarino, M. Y. Cheno, A. Biasi, B. R. Ferronatto, B. R. Bassetti, C. C. F. Fernandes, C. Deutschendorf, C. M. C. Grion, C. F. L. Vidal, C. D. de Oliveira, E. B. Caser, E. Boschi, E. M. Silva, F. D. Pizzol, H. C…	2023	Evaluation of the characteristics of infection prevention and control programs and infection control committees in Brazilian hospitals: A countrywide cross-sectional study	OBJECTIVE: Data are scarce regarding hospital infection control committees and compliance with infection prevention and control (IPC) recommendations in Brazil, a country of continental dimensions. We assessed the main characteristics of infection control committees (ICCs) on healthcare-associated infections (HAIs) in Brazilian hospitals. METHODS: This cross-sectional study was conducted in ICCs …			Antimicrob Steward Healthc Epidemiol
		280	N	1	M. Archana, D. Rubini, K. P. Dharshini, B. N. V. Hari, S. Jayasankari, D. Ramyadevi, W. Gonciarz, A. Domańska, M. Brzeziński and P. Nithyanand	2023	Development of an anti-infective urinary catheter composed of polyvinyl alcohol/sodium alginate/methylcellulose/polyethylene glycol by using a pressure-assisted 3D-printing technique	Catheter-associated urinary tract infections (CAUTI) are a common complication associated with catheterization, leading to urosepsis, bacteriuria, and septicaemia. The present work focuses on 3D printing a urinary catheter with anti-infective properties using various concentrations of polyvinyl alcohol (PVA, e.g., 6-8 %), sodium alginate (NaAlg, e.g. 1-4 %), methylcellulose (MC, 5 %), polyethylen…			Int J Biol Macromol
		281	N	9	A. B. And Biomechanics	2023	Retracted: Analysis of Etiology and Risk Factors of Catheter-Associated Urinary Tract Infection in Critically Ill Patients and Research on Corresponding Prevention and Nursing Measures	[This retracts the article DOI: 10.1155/2021/8436344.].			Appl Bionics Biomech
		282	N	1	F. Alsheddi, T. Humayun, M. Alsaffar, Y. S. Aldecoa, W. H. Alshammari, F. Z. Aldalbehi, H. Alanazi, M. Alqahtani, A. El-Saed, A. M. Almutairi and K. H. Alanazi	2023	National Healthcare-Associated Infections Report 2022 - Saudi Arabia	BACKGROUND: Surveillance data are very essential for the effective use of available resources, the prioritization of infection control practices, and setting goals for intervention. The aim was to present the current rates of healthcare-associated infections (HAIs) and device utilization ratios (DUR) among the Saudi Ministry of health (MOH) hospitals. METHODS: MOH analyzed the surveillance data c…			J Infect Public Health
		283	N	1	M. Alshammari, A. Ahmad, M. AlKhulaifi, D. Al Farraj, S. Alsudir, M. Alarawi, G. Takashi and E. Alyamani	2023	Reduction of biofilm formation of Escherichia coli by targeting quorum sensing and adhesion genes using the CRISPR/Cas9-HDR approach, and its clinical application on urinary catheter	BACKGROUND: Escherichia coli is a common cause of biofilm-associated urinary tract infections (UTIs). Bioﬁlm formation in E. coli is responsible for various indwelling medical device-associated infections, including catheter-associated urinary tract infections (CAUTIs). This study aimed to reduce bioﬁlm formation of E. coli ATCC 25922 by knocking out genes involved in quorum sensing (QS) (luxS) a…			J Infect Public Health
		284	N	1	E. AlSaleh, B. Naik and A. M. AlSaleh	2023	Device-Associated Nosocomial Infections in Intensive Care Units at Al-Ahsa Hospitals, Saudi Arabia	Introduction Patients admitted to intensive care units (ICU), especially those with devices used to support their condition, are at a higher risk of getting healthcare-associated infections (HAIs). The aim of the present study was to analyze the surveillance data and assess the device-associated infection (DAI) rates such as central line-associated blood-stream infection (CLABSI), catheter-associ…			Cureus
		285	N	1	M. J. Alsaffar, F. M. Alsheddi, T. Humayun, F. Z. Aldalbehi, W. H. S. Alshammari, Y. S. Aldecoa, N. M. Burhan, A. El-Saed, S. Tawfeeq and K. H. Alanazi	2023	Impact of COVID-19 pandemic on the rates of central line...associated bloodstream infection and catheter-associated urinary tract infection in an.ßintensive care setting:.ßNational experience	BACKGROUND: COVID-19 is believed to increase the risk of secondary health care...associated infections. The objective was to estimate the impact of COVID-l9 pandemic on the rates of central line...associated bloodstream infection (CLABSI) and catheter-associated urinary tract infections (CAUTIs) in the.ßMinistry of Health hospitals across Saudi Arabia. METHODS: A retrospective analysis of prospec…			Am J Infect Control
		286	N	1	J. Allkja, D. M. Goeres, A. S. Azevedo and N. F. Azevedo	2023	Interactions of microorganisms within a urinary catheter polymicrobial biofilm model	Biofilms are often polymicrobial in nature, which can impact their behavior and overall structure, often resulting in an increase in biomass and enhanced antimicrobial resistance. Using plate counts and locked nucleic acid/2'-O-methyl-RNA fluorescence in situ hybridization (LNA/2'OMe-FISH), we studied the interactions of four species commonly associated with catheter-associated urinary tract infe…			Biotechnol Bioeng
	MT	287	Y		N. Alhabdan, A. Alyaemni, M. M. Aljuaid, A. Baydoun and S. Hamidi	2023	Impact of Implementing Key Performance Indicators on Catheter-Associated Urinary Tract Infection (CAUTI) Rates Among Adult ICU Patients in Saudi Arabia	BACKGROUND: The prevalence of catheter-associated urinary tract infections (CAUTIs) in hospitals characterizes one of the most significant problems in healthcare. This study aims to assess whether the implementation of impact of key performance indicators (KPIs) checklist reduces the number of CAUTI in adults present in intensive care unit (ICU) with indwelling catheters. METHODS: This is a retro…	Guidelines	CAUTI reduction (compliance to guidelines)	Clinicoecon Outcomes Res
		288	N	1	F. K. Alanazi, S. Lapkin, L. Molloy and J. Sim	2023	Healthcare-associated infections in adult intensive care units: A multisource study examining nurses' safety attitudes, quality of care, missed care, and nurse staffing	OBJECTIVES: This study examined the association between safety attitudes, quality of care, missed care, nurse staffing levels, and the rate of healthcare-associated infection (HAI) in adult intensive care units (ICUs). METHODS: A cross-sectional study was conducted in five hospitals. Nurses completed a validated survey on safety attitudes, quality of care, missed care, nurse staffing levels, and …			Intensive Crit Care Nurs
		289	N	1	J. A. Al-Tawfiq, R. Abdrabalnabi, A. Taher, S. Mathew, S. Al-Hassan, H. AlRashed and S. S. Al-Yami	2023	Surveillance of device associated infections in intensive care units at a Saudi Arabian Hospital, 2017-2020	BACKGROUND: Device-associated infections (DAIs) are important components of healthcare associated infection and are associated with increased morbidity and mortality. This study describes DAIs across different intensive care units (ICUs) in a hospital in Saudi Arabia. METHODS: The study was conducted between 2017 and 2020 and followed the definitions of National Healthcare Safety Network (NHSN) f…			J Infect Public Health
		290	N	4	A. S. Al-Shukri, A. V. Maksimova, N. I. Dub, S. V. Kostyukov, A. A. Manchenko, I. D. Mayorov, Y. A. Ponomareva and S. B. Petrov	2023	[Prevention of the development of catheter-associated urinary system infections in the early postoperative period]	BACKGROUND: Bladder catheterization is a common medical manipulation that is associated with the risk of complications, including catheter-associated urinary tract infection (CAUTI), which accounts for 80% of all nosocomial infections of the urological profile. AIM: To evaluate the combined use of the biologically active additive Uronext and ceftriaxone in the prevention of the development of CAU…			Urologiia
	MT	291	N	7	K. M. Al-Sayaghi, T. A. H. Alqalah, S. A. Alkubati, S. A. Alshoabi, M. Alsabri, G. G. Alrubaiee, M. A. Almoliky, K. A. Saleh, A. K. Al-Sayaghi, R. A. Elshatarat, Z. T. Saleh, A. M. Saleh and H. R. Abdel-Aziz	2023	Healthcare workers' compliance with the catheter associated urinary tract infection prevention guidelines: an observational study in Yemen	BACKGROUND: Catheter-associated urinary tract infection is a global problem but it can be prevented with the appropriate implementation of evidence-based guidelines. This study was conducted to assess the level of compliance of healthcare workers with the catheter-associated urinary tract infection prevention guidelines during the insertion of a urinary catheter. METHODS: An observational study u…			Antimicrob Resist Infect Control
		292	N	4	C. Agra Leite and P. Darbellay Farhoumand	2023	[The forgotten urinary catheter]	Catheter-associated urinary tract infections (CAUTI) are the most common type of healthcare-associated infection. They have a major impact on morbi-mortality and costs. Approximately 25 % of inpatients receive urinary catheters during their hospital stay. The most important risk factor for CAUTI is prolonged use of the catheter, and its appropriate use is on the Top Five list of the Choosing wise…			Rev Med Suisse
		293	N	1	S. D. Advani, E. Sickbert-Bennett, R. Moehring, A. Cromer, Y. Lokhnygina, E. Dodds-Ashley, I. C. Kalu, L. DiBiase, D. J. Weber and D. J. Anderson	2023	The Disproportionate Impact of Coronavirus Disease 2019 (COVID-19) Pandemic on Healthcare-Associated Infections in Community Hospitals: Need for Expanding the Infectious Disease Workforce	BACKGROUND: The coronavirus disease 2019 (COVID-19) pandemic had a considerable impact on US healthcare systems, straining hospital resources, staff, and operations. However, a comprehensive assessment of the impact on healthcare-associated infections (HAIs) across different hospitals with varying level of infectious disease (ID) physician expertise, resources, and infrastructure is lacking. METH…			Clin Infect Dis
	MT	294	Y		B. T. Adeyanju, O. P. Aduloju, J. O. Awoleke, A. S. Adefisan and B. Olofinbiyi	2023	A randomized controlled trial of 12 hours versus 24 hours urinary catheter removal following uncomplicated caesarean section in Ekiti State, Nigeria	Catheter-associated urinary tract infection (CA-UTI) is one of the common nosocomial infection. Minimizing the length of stay of indwelling urinary catheter has been reported as a key strategy in reducing the rate of the infection. This study compared the incidence of significant bacteriuria in patients who had removal of their urinary catheter in 12 hours compared to those removed after 24 hours…	Surveillance	IUC duration (removal timing)	Afr J Reprod Health
		295	N	1	U. Abubakar, A. Awaisu, A. H. Khan and K. Alam	2023	Impact of COVID-19 Pandemic on Healthcare-Associated Infections: A Systematic Review and Meta-Analysis	This study investigated how the Coronavirus Disease 2019 (COVID-19) pandemic has affected the rate of healthcare-associated infections (HAIs). PubMed, Scopus and Google Scholar were searched to identify potentially eligible studies published from December 2019 to September 2022. A random effect model was used to determine the changes in the rate of HAIs during the pandemic. Thirty-seven studies, …			Antibiotics (Basel)
		296	N	1	R. Abdalla, M. Pavlova and W. Groot	2023	Association of patient experience and the quality of hospital care	The association between patient experience and the quality of hospital care is controversial. We assess the association between clinical outcomes and patient-reported experience measures (PREMs) in hospitals in Saudi Arabia. Knowledge on this issue informs value-based health-care reforms. A retrospective observational study was conducted in 17 hospitals in Saudi Arabia during the period of 2019-2…			Int J Qual Health Care
	MT	297	N	7	M. D. Zilberberg, B. H. Nathanson, K. Sulham and A. F. Shorr	2022	Descriptive Epidemiology and Outcomes of Hospitalizations With Complicated Urinary Tract Infections in the United States, 2018	BACKGROUND: Hospitalizations with complicated urinary tract infection (cUTI) in the United States have increased. Though most often studied as a subset of cUTI, catheter-associated UTI (CAUTI) afflicts a different population of patients and carries outcomes distinct from non-CA cUTI (nCAcUTI). We examined the epidemiology and outcomes of hospitalizations in these groups. METHODS: We conducted a c…			Open Forum Infect Dis
	MT	298	Y		T. Zhao, G. Du and X. Zhou	2022	Inappropriate urinary catheterisation: a review of the prevalence, risk factors and measures to reduce incidence	Urinary tract infections (UTIs) comprise the second most common type of healthcare-associated infections, with up to 80% of UTIs caused by indwelling urinary catheters. Current research suggests that the best way to prevent catheter-associated UTIs (CAUTIs) is to reduce unnecessary catheterisation. Few reviews have focused on the prevalence, risk factors and preventive measures for inappropriate …	Device Placement	Innapropriate catheterization (prevalence, risk factors and measures that can be taken to prevent it)	Br J Nurs
		299	N	1	A. Yogo, S. Yamamoto, S. Sumiyoshi, N. Iwamoto, K. Aoki, H. Motobayashi, K. Tochitani, T. Shimizu, T. Murashima, N. Nishikawa and T. Segawa	2022	Two cases of pyelonephritis with bacteremia by Staphylococcus epidermidis in male patients with nephrolithiasis: Case reports and a literature review	BACKGROUND: Staphylococcus epidermidis is a common cause of health care-associated bacteremia, especially in patients with an indwelling medical device. However, S. epidermidis is an uncommon causative organism in catheter-associated urinary tract infection, and rare pyelonephritis without any indwelling urinary device. To our knowledge, there are few cases reported of bacteremia secondary to uri…			J Infect Chemother
		300	N	1	Y. Wu, G. Wang, Z. Zhang, L. Fan, F. Ma, W. Yue, B. Li and J. Tian	2022	Efficacy and safety of unrestricted visiting policy for critically ill patients: a meta-analysis	AIM: To compare the safety and effects of unrestricted visiting policies (UVPs) and restricted visiting policies (RVPs) in intensive care units (ICUs) with respect to outcomes related to delirium, infection, and mortality. METHODS: MEDLINE, Cochrane Library, Embase, Web of Science, CINAHL, CBMdisc, CNKI, Wanfang, and VIP database records generated from their inception to 22 January 2022 were sear…			Crit Care
	MT	301	N	7	G. T. Werneburg	2022	Catheter-Associated Urinary Tract Infections: Current Challenges and Future Prospects	Catheter-associated urinary tract infection (CAUTI) is the most common healthcare-associated infection and cause of secondary bloodstream infections. Despite many advances in diagnosis, prevention and treatment, CAUTI remains a severe healthcare burden, and antibiotic resistance rates are alarmingly high. In this review, current CAUTI management paradigms and challenges are discussed, followed by…			Res Rep Urol
		302	N	1	L. M. Weiner-Lastinger, V. Pattabiraman, R. Y. Konnor, P. R. Patel, E. Wong, S. Y. Xu, B. Smith, J. R. Edwards and M. A. Dudeck	2022	The impact of coronavirus disease 2019 (COVID-19) on healthcare-associated infections in 2020: A summary of data reported to the National Healthcare Safety Network	OBJECTIVES: To determine the impact of the coronavirus disease 2019 (COVID-19) pandemic on healthcare-associated infection (HAI) incidence in US hospitals, national- and state-level standardized infection ratios (SIRs) were calculated for each quarter in 2020 and compared to those from 2019. METHODS: Central-line-associated bloodstream infections (CLABSIs), catheter-associated urinary tract infec…			Infect Control Hosp Epidemiol
		303	N	1	E. Wang, S. Arnold, S. Jones, Y. Zhang, F. Volpicelli, J. Weisstuch, L. Horwitz and B. Rudy	2022	Quality and Safety Outcomes of a Hospital Merger Following a Full Integration at a Safety Net Hospital	IMPORTANCE: Hospital consolidations have been shown not to improve quality on average. OBJECTIVE: To assess a full-integration approach to hospital mergers based on quality metrics in a safety net hospital acquired by an urban academic health system. DESIGN, SETTING, AND PARTICIPANTS: This quality improvement study analyzed outcomes for all nonpsychiatric, nonrehabilitation, non-newborn patients …			JAMA Netw Open
		304	N	1	D. P. Tirlangi, M. P. Kumar, D. M. Dk, D. M. Soneja, D. P. Rm, D. S. Halkur, D. R. Bhat, D. S. Vuyyuru, D. A. Kapil and D. N. Wig	2022	Programmed cell death-1/programmed death-ligand 1 expression and its association with mortality among patients with sepsis and hospital-acquired infections: Sepsimmune study				J Infect
		305	N	1	P. Thaprawat, M. T. Greene, S. Saint, N. Kasatpibal, K. E. Fowler and A. Apisarnthanarak	2022	Status of hospital infection prevention practices in Thailand in the era of COVID-19: Results from a national survey	BACKGROUND: A 2014 study assessed infection prevention (IP) practices in Thai hospitals for catheter-associated urinary tract infection (CAUTI), central line-associated bloodstream infection (CLABSI), and ventilator-associated pneumonia (VAP). This study compares current IP practices to results obtained in 2014. METHODS: Between February 1, 2021 and August 31, 2021, we resurveyed Thai hospitals r…			Am J Infect Control
	MT	306	Y		T. Teshager, H. Hussien, M. Kefyalew, F. Wondimneh, I. Ketema and S. Habte	2022	Knowledge, practice and associated factors of nurses towards prevention of catheter-associated urinary tract infection in intensive care unit of public hospitals administered by Federal Government in Addis Ababa, Ethiopia: a cross-sectional institutional-based study	BACKGROUND: Urinary catheterization is one of the most common procedures performed in hospitals specifically, in the intensive care units and is associated with a high risk for acquired urinary tract infections. More than 70% of acquired urinary tract infections are due to catheter use. Nurses are the primary healthcare providers responsible for inserting and maintaining urinary catheters. The da…	Provider Training	Training (CAUTI prevention: nurse's knowledge and practice)	BMC Nurs
		307	N	1	O. Tarawneh, H. Abu Mahfouz, L. Hamadneh, A. A. Deeb, I. Al-Sheikh, W. Alwahsh and A. Fadhil Abed	2022	Assessment of persistent antimicrobial and anti-biofilm activity of p-HEMA hydrogel loaded with rifampicin and cefixime	Catheter-associated urinary tract infections (CAUTIs) are nosocomial infections causing more than one million hospital cases annually. The progress of CAUTIs leads to severe health complications. Infections result in blockage of the medical device due to biofilm formation, which necessitates the replacement of the device. The objective of this study is to improve urological biomaterials to minimi…			Sci Rep
		308	N	1	B. S. Tae, J. J. Oh, B. C. Jeong and J. H. Ku	2022	Catheter-associated urinary tract infections in patients who have undergone radical cystectomy for bladder cancer: A prospective randomized clinical study of two silicone catheters (clinical benefit of antibiotic silicone material)	PURPOSE: The prevalence of catheter-associated urinary tract infections (CAUTIs) varies from 5% to 8.2%, and the risk of infection increases by 5% to 7% per day of primary indwelling. We investigated whether a novel biofilm inhibitory mechanism using an inhibitory silicone urethral catheter (a coated Foley catheter) can reduce CAUTIs compared to conventional non-coated Foley catheters. MATERIALS …			Investig Clin Urol
		309	N	1	S. Szabó, B. Feier, D. Capatina, M. Tertis, C. Cristea and A. Popa	2022	An Overview of Healthcare Associated Infections and Their Detection Methods Caused by Pathogen Bacteria in Romania and Europe	Healthcare-associated infections can occur in different care units and can affect both patients and healthcare professionals. Bacteria represent the most common cause of nosocomial infections and, due to the excessive and irrational use of antibiotics, resistant organisms have appeared. The most important healthcare-associated infections are central line-associated bloodstream infections, cathete…			J Clin Med
		310	N	1	K. A. Sulaiman, N. Al Qahtani, M. Al Muqrin, M. Al Dossari, A. Al Wabel, T. Al Sulaiman, R. Vishwakarma, A. Alolayan, F. Abudayah, G. B. Korayem and O. Aljuhani	2022	The correlation between non-O blood group type and recurrent catheter-associated urinary tract infections in critically ill patients: A retrospective study	OBJECTIVE: To investigate the correlation between the ABO blood group and the risk of recurrent catheter-associated urinary tract infections (CA-UTI) and multi-drug resistant (MDR) organism reinfection in the critically ill. METHODS: This retrospective cohort study enrolled adult patients admitted to the intensive care unit (ICU) with confirmed CA-UTI to investigate the correlation between ABO ty…			J Int Med Res
		311	N	1	P. Stolarek, P. Bernat and A. Różalski	2022	Combined Application of Aminoglycosides and Ascorbic Acid in the Elimination of Proteus mirabilis Rods Responsible for Causing Catheter-Associated Urinary Tract Infections (CAUTIs)-A Molecular Approach	Proteus mirabilis is a common cause of catheter-associated urinary tract infections (CAUTIs). In this study, we verified the effectiveness of amikacin or gentamicin and ascorbic acid (AA) co-therapy in eliminating uropathogenic cells, as well as searched for the molecular basis of AA activity by applying chromatographic and fluorescent techniques. Under simulated physiological conditions, a combi…			Int J Mol Sci
	MT	312	N	7	Simran, U. Gaikwad and S. Siddiqui	2022	Asymptomatic bacteriuria persisting after catheter removal: are we missing the true catheter associated urinary tract infection burden?	INTRODUCTION: Catheter Associated Asymptomatic Bacteriuria persisting beyond 48 hours after catheter removal predisposes to the development of catheter associated urinary tract infections, necessitating treatment. Current surveillance strategies do not screen for infection detection after catheter removal, missing most of the clinically significant catheter associated urinary tract infection case…			J Infect Dev Ctries
		313	N	1	L. Shen, H. Wu, H. Chen and Y. Jiang	2022	A case report: Intermittent catheterization combined with rehabilitation in the treatment of carbapenem-resistant Klebsiella pneumoniae catheter-associated urinary tract infection	Catheter-related urinary tract infections, especially those caused by multidrug-resistant (MDR) bacteria, are extremely difficult to treat due to limited therapeutic choices. Therefore, removing catheters as soon as possible is pivotal to successful treatment. Herein, we report a case of catheter-related urinary tract infection caused by carbapenem-resistant Klebsiella pneumoniae (CRKP). Intermit…			Front Cell Infect Microbiol
		314	N	1	H. Shah, M. Srivastava, A. Roberson, S. Lockhart, W. McKinney, S. Beavers, S. Knowlson, L. Currie, E. Godbout, M. P. Stevens, G. Bearman, K. Cooper and M. Doll	2022	Changes in nursing team composition and risk of device-associated infection in intensive care units	The relationship between nursing staffing levels and healthcare-associated infections (HAIs) has been explored previously with conflicting results. This study uses daily shift records from 2 intensive care units (ICUs) to evaluate whether nuanced changes in nursing team composition impacts subsequent risk for device associated HAIs. Staffing deficiencies may be associated with periods of risk pri…			Am J Infect Control
		315	N	1	B. C. Sanchez, E. R. Heckmann, S. I. Green, J. R. Clark, H. B. Kaplan, R. F. Ramig, K. L. Muldrew, C. Hines-Munson, F. Skelton, B. W. Trautner and A. W. Maresso	2022	Corrigendum: Development of phage cocktails to treat E. coli catheter-associated urinary tract infection and associated biofilms	[This corrects the article DOI: 10.3389/fmicb.2022.796132.].			Front Microbiol
		316	N	1	B. C. Sanchez, E. R. Heckmann, S. I. Green, J. R. Clark, H. B. Kaplan, R. F. Ramig, C. Hines-Munson, F. Skelton, B. W. Trautner and A. W. Maresso	2022	Development of Phage Cocktails to Treat E. coli Catheter-Associated Urinary Tract Infection and Associated Biofilms	High rates of antimicrobial resistance and formation of biofilms makes treatment of Escherichia coli catheter-associated urinary tract infections (CAUTI) particularly challenging. CAUTI affect 1 million patients per year in the United States and are associated with morbidity and mortality, particularly as an etiology for sepsis. Phage have been proposed as a potential therapeutic option. Here, we…			Front Microbiol
	MT	317	N	7	M. Saleem, A. S. Syed Khaja, A. Hossain, F. Alenazi, K. B. Said, S. A. Moursi, H. A. Almalaq, H. Mohamed, E. Rakha and S. K. Mishra	2022	Catheter-Associated Urinary Tract Infection in Intensive Care Unit Patients at a Tertiary Care Hospital, Hail, Kingdom of Saudi Arabia	Catheter-associated urinary tract infections (CAUTIs) are some of the most common hospital-acquired infections (HAIs). Prolonged hospitalization, invasive devices such as catheters, and irrational use of antimicrobial agents are believed to be the major causes of high rates of HAIs. Infections such as pyelonephritis, urethritis, cystitis, and prostatitis are the main concerns in catheterized ICU …			Diagnostics (Basel)
		318	N	1	X. Rui, F. Dong, X. Ma, L. Su, G. Shan, Y. Guo, Y. Long, D. Liu and X. Zhou	2022	Quality metrics and outcomes among critically ill patients in China: results of the national clinical quality control indicators for critical care medicine survey 2015-2019	BACKGROUND: It is crucial to improve the quality of care provided to ICU patient, therefore a national survey of the medical quality of intensive care units (ICUs) was conducted to analyze adherence to quality metrics and outcomes among critically ill patients in China from 2015 to 2019. METHODS: This was an ICU-level study based on a 15-indicator online survey conducted in China. Considering tha…			Chin Med J (Engl)
	MT	319	N	7	H. Rubi, G. Mudey and R. Kunjalwar	2022	Catheter-Associated Urinary Tract Infection (CAUTI)	One of the most prevalent health-related illnesses globally is catheter-associated urinary tract infection (CAUTI). CAUTIs account for almost half of all hospital-acquired diseases. Most of the healthcare-acquired urinary tract infections result from catheter tubes implantation. These tubes connect a collecting system and the urinary bladder via the urethra. These are known as indwelling urinary …			Cureus
		320	N	1	V. D. Rosenthal, R. Yin, S. L. Valderrama-Beltran, S. M. Gualtero, C. Y. Linares, G. Aguirre-Avalos, J. C. Mijangos-Méndez, M. Ibarra-Estrada, L. F. Jimenez-Alvarez, L. P. Reyes, C. A. Alvarez-Moreno, M. A. Zuniga-Chavarria, A. M. Quesada-Mora, K. Gomez, J. Alarcon, J. M. Oñate, D. Aguilar-De-Moros, E. Castaño-Guerra, J. Córdoba, A. Sassoe-Gonzalez, C. M. Millán-Castillo, L. L. Xotlanihua, L. A. …	2022	Multinational Prospective Cohort Study of Mortality Risk Factors in 198 ICUs of 12 Latin American Countries over 24 Years: The Effects of Healthcare-Associated Infections	BACKGROUND: The International Nosocomial Infection Control Consortium (INICC) has found a high ICU mortality rate in Latin America. METHODS: A prospective cohort study in 198 ICUs of 96 hospitals in 46 cities in 12 Latin American countries to identify mortality risk factors (RF), and data were analyzed using multiple logistic regression. RESULTS: Between 07/01/1998 and 02/12/2022, 71,685 patients…			J Epidemiol Glob Health
		321	N	1	V. D. Rosenthal, S. N. Myatra, J. V. Divatia, S. Biswas, A. Shrivastava, M. A. Al-Ruzzieh, O. Ayaad, A. Bat-Erdene, I. Bat-Erdene, B. Narankhuu, D. Gupta, S. Mandal, S. Sengupta, H. Joudi, I. Omeis, H. M. Agha, A. Fathallala, E. H. Mohahmed, I. Yesiler, M. Oral, M. Ozcelik, Y. Mehta, S. Sarma, S. Chatterjee, S. Belkebir, A. Kanaa, R. Jeetawi, S. A. McLaughlin, J. M. Shultz, G. Bearman, Z. Jin and…	2022	The impact of COVID-19 on health care-associated infections in intensive care units in low- and middle-income countries: International Nosocomial Infection Control Consortium (INICC) findings	BACKGROUND: This study examines the impact of the COVID-19 pandemic on health care-associated infection (HAI) incidence in low- and middle-income countries (LMICs). METHODS: Patients from 7 LMICs were followed up during hospital intensive care unit (ICU) stays from January 2019 to May 2020. HAI rates were calculated using the International Nosocomial Infection Control Consortium (INICC) Surveilla…			Int J Infect Dis
	MT	322	Y		R. M. Rieger, S. S. Bonnin, M. J. Hopp, T. M. Low, D. C. Villa, S. L. Coates, K. M. Chapple, H. Soe-Lin and J. A. Weinberg	2022	Can we really make catheter-associated urinary tract infections a never event? A level 1 trauma center's experience with prophylactic antibiotic bladder irrigation	BACKGROUND: Hospital-acquired catheter-associated urinary tract infections (CAUTIs) are considered "never events" and are reportable to Centers for Medicare and Medicaid Services as a quality indicator. Despite protocols to determine appropriate removal of urinary catheters as soon as possible, severely injured trauma patients often require prolonged catheterization during ongoing resuscitation o…	Surveillance	CAUTI reduction (prophylaxic bladder irrigation)	J Trauma Acute Care Surg
	MT	323	Y		S. S. Reynolds, C. D. Sova, S. S. Lewis, B. A. Smith, R. H. Wrenn, N. A. Turner and S. D. Advani	2022	Sustained reduction in catheter-associated urinary tract infections using multi-faceted strategies led by champions: A quality improvement initiative	We reviewed the sustainability of a multifaceted intervention on catheter-associated urinary tract infection (CAUTI) in 3 intensive care units. During the 4-year postintervention period, we observed reductions in urine culture rates (from 80.9 to 47.5 per 1,000 patient days; P < .01), catheter utilization (from 0.68 to 0.58; P < .01), and CAUTI incidence rates (from 1.7 to 0.8 per 1,000 patient d…	Prevention Strategies	CAUTI reduction (urine culture rates, IUC placement)	Infect Control Hosp Epidemiol
	MT	324	Y		S. S. Reynolds, H. Lozano, M. Fleurant and K. Bhandari	2022	Using statistical process control charts to measure changes from a nurse-driven protocol to remove urinary catheters	BACKGROUND: Implementing a nurse-driven protocol (NDP) to remove indwelling urinary catheters is a strategy to reduce catheter-associated urinary tract infections (CAUTI). The purpose of this project was to implement a comprehensive NDP to reduce indwelling urinary catheter utilization and CAUTI rates at a large academic health system. METHODS: Statistical process control charts, a quality improv…	Surveillance	Catheter removal	Am J Infect Control
	MT	325	N	7	M. A. O. Reis, M. C. S. de Almeida, D. Escudero and E. A. Medeiros	2022	Chlorhexidine gluconate bathing of adult patients in intensive care units in São Paulo, Brazil: Impact on the incidence of healthcare-associated infection	BACKGROUND: There is an increasing use of daily chlorhexidine gluconate (CHG) bathing to decrease healthcare associated infections (HAI). Daily bathing of patients with CHG has been successfully used to prevent multidrug-resistant organisms (MDROs) HAI in intensive care units (ICU). METHODS: This was a 12-month, single-center, open, cluster randomized trial, conducted at four ICUs of the Universi…			Braz J Infect Dis
	MT	326	N	7	O. Rahat, M. Shihab, E. Etedgi, D. Ben-David, I. Estrin, L. Goldshtein, S. Zilberman-Itskovich and D. Marchaim	2022	Empiric Usage of "Anti-Pseudomonal" Agents for Hospital-Acquired Urinary Tract Infections	Hospital-acquired urinary tract infection (HAUTI) is one of the most common hospital-acquired infections, and over 80% of HAUTI are catheter-associated (CAUTI). Pseudomonas aeruginosa, as well as other non-glucose fermenting Gram negative organisms (NGFGN, e.g., Acinetobacter baumannii), are frequently covered empirically with "anti-Pseudomonals" being administered for every HAUTI (and CAUTI). Ho…			Antibiotics (Basel)
		327	N	1	E. Rafa, M. Kołpa, M. Z. Wałaszek, A. Domański, M. J. Wałaszek, A. Różańska and J. Wójkowska-Mach	2022	Healthcare-Acquired Infection Surveillance in Neurosurgery Patients, Incidence and Microbiology, Five Years of Experience in Two Polish Units	Introduction: Patients in neurosurgical units are particularly susceptible to healthcare-associated infections (HAI) due to invasive interventions in the central nervous system. Materials and methods: The study was conducted between 2014 and 2019 in neurosurgery units in Poland. The aim of the study was to investigate the epidemiology and microbiology of HAIs and to assess the effectiveness of su…			Int J Environ Res Public Health
	MT	328	Y		N. S. Radhakrishnan, K. Lukose, R. Cartwright, A. Sleiman, N. Matey, D. Lim, T. LeGault, S. Pollard, N. Gravina and F. S. Southwick	2022	Prospective application of the interdisciplinary bedside rounding checklist 'TEMP' is associated with reduced infections and length of hospital stay	Protocols that enhance communication between nurses, physicians and patients have had a variable impact on the quality and safety of patient care. We combined standardised nursing and physician interdisciplinary bedside rounds with a mnemonic checklist to assure all key nursing care components were modified daily. The mnemonic TEMP allowed the rapid review of 11 elements. T stands for tubes assur…	Surveillance	Rounding	BMJ Open Qual
		329	N	1	S. Pong, R. A. Fowler, S. Murthy, J. M. Pernica, E. Gilfoyle, P. Fontela, N. Mitsakakis, A. C. Bowen, W. Seto, M. Science, J. S. Hutchison, P. Jouvet, A. Rishu and N. Daneman	2022	Antibiotic treatment duration for bloodstream infections in critically ill children-A survey of pediatric infectious diseases and critical care clinicians for clinical equipoise	OBJECTIVE: To describe antibiotic treatment durations that pediatric infectious diseases (ID) and critical care clinicians usually recommend for bloodstream infections in critically ill children. DESIGN: Anonymous, online practice survey using five common pediatric-based case scenarios of bloodstream infections. SETTING: Pediatric intensive care units in Canada, Australia and New Zealand. PARTICI…			PLoS One
	MT	330	Y		M. Pierson, B. Cretella, M. Roussel, P. Byrne and J. Parkosewich	2022	A Nurse-Led Voiding Algorithm for Managing Urinary Retention After General Thoracic Surgery	BACKGROUND: Untreated postoperative urinary retention (POUR) leads to bladder overdistension. Treatment of POUR involves urinary catheterization, which predisposes patients to catheter-associated urinary tract infections. The hospital's rate of POUR after lobectomy was 21%, exceeding the Society of Thoracic Surgeons' benchmark of 6.4%. Nurses observed that more patients were being catheterized af…	Algorithm	IUC reduction (documenting voiding amounts and bladder scan)	Crit Care Nurse
		331	N	1	M. M. Pearson, S. Pahil, V. S. Forsyth, A. E. Shea and H. L. T. Mobley	2022	Construction of an Ordered Transposon Library for Uropathogenic Proteus mirabilis HI4320	Ordered transposon libraries are a valuable resource for many bacterial species, especially those with difficult methods for generating targeted genetic mutations. Here, we present the construction of an ordered transposon library for the bacterial urinary tract pathogen Proteus mirabilis strain HI4320. This library will facilitate future studies into P. mirabilis biology. For large experimental …			Microbiol Spectr
	MT	332	N	7	A. Papanikolopoulou, H. C. Maltezou, A. Stoupis, D. Kalimeri, A. Pavli, F. Boufidou, M. Karalexi, N. Pantazis, C. Pantos, Y. Tountas, V. Koumaki, M. Kantzanou and A. Tsakris	2022	Catheter-Associated Urinary Tract Infections, Bacteremia, and Infection Control Interventions in a Hospital: A Six-Year Time-Series Study	Catheter-associated urinary tract infections (CAUTIs) are among the most common healthcare-associated infections. Urine catheters are often reservoirs of multidrug-resistant (MDR) bacteria and sources of pathogens transmission to other patients. The current study was conducted to investigate the correlation between CAUTIs, MDR bacteremia, and infection control interventions, in a tertiary-care ho…			J Clin Med
	MT	333	N	7	S. W. Pan, H. C. Lu, J. I. Lo, L. I. Ho, T. R. Tseng, M. L. Ho and B. M. Cheng	2022	Using an ATR-FTIR Technique to Detect Pathogens in Patients with Urinary Tract Infections: A Pilot Study	Urinary tract infections (UTIs) are a leading hospital-acquired infection. Although timely detection of causative pathogens of UTIs is important, rapid and accurate measures assisting UTI diagnosis and bacterial determination are poorly developed. By reading infrared spectra of urine samples, Fourier-transform infrared spectroscopy (FTIR) may help detect urine compounds, but its role in UTI diagn…			Sensors (Basel)
	MT	334	Y		D. M. Pajerski, M. D. Harlan, D. Ren and P. K. Tuite	2022	A Clinical Nurse Specialist-Led Initiative to Reduce Catheter-Associated Urinary Tract Infection Rates Using a Best Practice Guideline	PURPOSE: The purpose of this clinical nurse specialist-led initiative was to reduce catheter-associated urinary tract infection rates to less than 1 infection per 1000 catheter days, to reduce catheter device utilization, and to improve staff adherence to documentation requirements on a traumatic brain injury rehabilitation unit. DESCRIPTION OF THE PROJECT: Catheter-associated urinary tract infec…	Provider Training	CAUTI reduction (bundle of interventions including education, staff competency, simulation, and audits)	Clin Nurse Spec
		335	N	1	A. L. M. Ndomba, R. M. Laisser, V. Silago, B. R. Kidenya, J. Mwanga, J. Seni and S. E. Mshana	2022	Urinary Tract Infections and Associated Factors among Patients with Indwelling Urinary Catheters Attending Bugando Medical Centre a Tertiary Hospital in Northwestern Tanzania	Complications of indwelling urinary catheterization (IUC) are associated with significant morbidity and mortality, thus affecting patient's well-being. Understanding the magnitude and factors associated with complications is crucial in designing appropriate preventive strategies. A cross-sectional study was conducted at Bugando Medical Centre, involving patients with long-term and short-term IUC …			Microorganisms
	MT	336	N	7	S. Navarro, E. Sherman, J. A. Colmer-Hamood, T. Nelius, M. Myntti and A. N. Hamood	2022	Urinary Catheters Coated with a Novel Biofilm Preventative Agent Inhibit Biofilm Development by Diverse Bacterial Uropathogens	Despite the implementation of stringent guidelines for the prevention of catheter-associated (CA) urinary tract infection (UTI), CAUTI remains one of the most common health care-related infections. We previously showed that an antimicrobial/antibiofilm agent inhibited biofilm development by Gram-positive and Gram-negative bacterial pathogens isolated from human infections. In this study, we exami…			Antibiotics (Basel)
		337	N	1	R. Natarajan, V. Ramanathan and S. Sistla	2022	Poor Sensorium at the Time of Intubation Predicts Polymicrobial Ventilator Associated Pneumonia	BACKGROUND: Ventilator-associated pneumonia (VAP) is the most common nosocomial infection in the intensive care unit and is associated with a high mortality rate. AIM: The study was conducted to estimate the frequency, outcomes, and predictors of polymicrobial VAP. METHODS: A prospective observational study was conducted in mechanically ventilated adult patients in the medical intensive care unit…			Ther Clin Risk Manag
		338	N	1	S. Nasrollahian, M. Halaji, A. Hosseini, M. Teimourian, M. T. Armaki, M. Rajabnia, H. Gholinia and A. Pournajaf	2022	Genetic Diversity, Carbapenem Resistance Genes, and Biofilm Formation in UPEC Isolated from Patients with Catheter-Associated Urinary Tract Infection in North of Iran	BACKGROUND: Infections due to carbapenem-resistant Enterobacteriaceae (CRE) are associated in patients with urinary catheters alarming rate of emergency status. The aim of this study is to investigate the molecular causes of carbapenem resistance among UPEC as well as antimicrobial resistance trends. Additionally, the potential of isolates to produce biofilms, in addition to their clonal and gene…			Int J Clin Pract
	MT	339	N	7	R. Najjar-Debbiny, B. Chazan, R. Lobl, M. T. Greene, D. Ratz, S. Saint, Y. Carmeli and M. J. Schwaber	2022	Healthcare-associated infection prevention and control practices in Israel: results of a national survey	BACKGROUND: Healthcare-associated infection (HAI) is a common and largely preventable cause of morbidity and mortality. The COVID-19 pandemic has presented unprecedented challenges to health systems. We conducted a national survey to ascertain hospital characteristics and the use of HAI prevention measures in Israel. METHODS: We e-mailed surveys to infection prevention and control (IPC) leads of …			BMC Infect Dis
	MT	340	Y		S. Musco, A. Giammò, F. Savoca, L. Gemma, P. Geretto, M. Soligo, E. Sacco, G. Del Popolo and V. Li Marzi	2022	How to Prevent Catheter-Associated Urinary Tract Infections: A Reappraisal of Vico's Theory-Is History Repeating Itself?	New, contextualized modern solutions must be found to solve the dilemma of catheter-associated urinary infection (CAUTI) in long-term care settings. In this paper, we describe the etiology, risk factors, and complications of CAUTI, explore different preventive strategies proposed in literature from the past to the present, and offer new insights on therapeutic opportunities. A care bundle to prev…	Bundle	CAUTI reduction (preventative strategies)	J Clin Med
	MT	341	Y		I. Mong, V. Ramoo, S. Ponnampalavanar, M. C. Chong and W. N. F. Wan Nawawi	2022	Knowledge, attitude and practice in relation to catheter-associated urinary tract infection (CAUTI) prevention: A cross-sectional study	BACKGROUND: Healthcare-associated infection (HAI) is one of the major threats to patients' safety besides being among the principal causes of patient morbidity and mortality. Catheter-associated urinary tract infection (CAUTI) is reported to be the most common HAI worldwide. CAUTI can be prevented with appropriate practice and care by healthcare personnel, especially nurses, who play the main rol…	Surveillance	CAUTI prevention (knowledge, attitudes and practice)	J Clin Nurs
	MT	342	Y		O. Mohammed, S. Gedamu, E. Birrie, A. Seid, A. Dires and D. Goshiye	2022	Knowledge, Practice and Associated Factors of Health Care Workers on Prevention of Catheter-Associated Urinary Tract Infections in South Wollo Zone Public Hospitals, Northeast Ethiopia	INTRODUCTION: Health care providers are responsible for inserting and maintaining urinary catheters. Hence, it is very important that health care professionals need to be skillful and knowledgeable to prevent urinary tract infection for those patients undergoing indwelling catheter. Thus, this study aimed to assess knowledge, practice and associated factors of health care workers on prevention of…	Surveillance	CAUTI prevention (knowledge, attitudes and practice)	Infect Drug Resist
	MT	343	N	7	A. H. Mohamed, N. M. Sheikh Omar, M. M. Osman, H. A. Mohamud, A. Eraslan and M. Gur	2022	Antimicrobial Resistance and Predisposing Factors Associated with Catheter-Associated UTI Caused by Uropathogens Exhibiting Multidrug-Resistant Patterns: A 3-Year Retrospective Study at a Tertiary Hospital in Mogadishu, Somalia	Background: Widespread and rapidly emerging multidrug-resistant uropathogens, particularly carbapenem-resistant pathogens, are a public health concern that impairs the determination of empirical therapy. This study aims to evaluate the antimicrobial susceptibility profile and factors associated with catheter-associated urinary tract infection (CA-UTI). Method: This retrospective study was carried…			Trop Med Infect Dis
		344	N	1	A. Mirzaei, J. Wagemans, B. Nasr Esfahani, R. Lavigne and S. Moghim	2022	A Phage Cocktail To Control Surface Colonization by Proteus mirabilis in Catheter-Associated Urinary Tract Infections	Proteus mirabilis is a biofilm-forming bacterium and one of the most common causes of catheter-associated urinary tract infections (CAUTIs). The rapid spread of multidrug-resistant P. mirabilis represents a severe threat to management of nosocomial infections. This study aimed to isolate a potent phage cocktail and assess its potential to control urinary tract infections caused by biofilm-forming…			Microbiol Spectr
		345	N	1	A. Mirzaei, B. Nasr Esfahani, M. Ghanadian and S. Moghim	2022	Alhagi maurorum extract modulates quorum sensing genes and biofilm formation in Proteus mirabilis	Proteus mirabilis (P. mirabilis) is a frequent cause of catheter-associated urinary tract infections. This study aims to investigate the anti-infective effect of Alhagi maurorum extract (AME), the traditional medicinal plant in the middle east, on the biofilm-forming P. mirabilis isolates. Hydroalcoholic extract and oil of A. maurorum were characterized by HPLC and GC-MS. The antiproliferative, a…			Sci Rep
		346	N	1	A. Menon, R. Durairajan, R. Durai, N. Paramasivam and V. B. Narayanan	2022	Exploration of 3D Printing of Anti-Infective Urinary Catheters: Materials and Approaches to Combat Catheter-Associated Urinary Tract Infections (CAUTIs) - A Review	Three-dimensional (3D) printing is a pioneering technology that has gained increased popularity in the fields of tissue engineering, drug design, drug delivery systems and biomedical devices. Thus, it enables us to explore this technique for fabricating 3D-printed catheters. Owing to its enhanced productivity and cost-efficiency, this technique can be utilized to fabricate any material for manufa…			Crit Rev Ther Drug Carrier Syst
	MT	347	N	7	L. S. W. Melo, T. M. Estevão, J. S. C. Chaves, J. M. S. Vieira, M. M. Siqueira, I. L. G. Alcoforado, C. F. L. Vidal and H. R. Lacerda	2022	Success factors of a collaborative project to reduce healthcare-associated infections in intensive care units in Northeastern Brazil	OBJECTIVE: To describe the implementation and results of the collaborative PROADI-SUS project by the Brazilian Ministry of Health to reduce healthcare-associated infections: ventilator-associated pneumonia, primary central line-associated bloodstream infection and catheter-associated urinary tract infections. METHODS: This was a prospective observational study that investigated the implementation…			Rev Bras Ter Intensiva
		348	N	1	S. A. Mekonnen, N. El Husseini, A. Turdiev, J. A. Carter, A. T. Belew, N. M. El-Sayed and V. T. Lee	2022	Catheter-associated urinary tract infection by Pseudomonas aeruginosa progresses through acute and chronic phases of infection	Healthcare-associated infections are major causes of complications that lead to extended hospital stays and significant medical costs. The use of medical devices, including catheters, increases the risk of bacterial colonization and infection through the presence of a foreign surface. Two outcomes are observed for catheterized patients: catheter-associated asymptomatic bacteriuria and catheter-as…			Proc Natl Acad Sci U S A
		349	N	1	A. F. Mekky, W. A. Hassanein, F. M. Reda and H. M. Elsayed	2022	Anti-biofilm potential of Lactobacillus plantarum Y3 culture and its cell-free supernatant against multidrug-resistant uropathogen Escherichia coli U12	Uropathogens develop biofilms on urinary catheters, resulting in persistent and chronic infections that are associated with resistance to antimicrobial therapy. Therefore, the current study was performed to control biofilm-associated urinary tract infections through assaying the anti-biofilm ability of lactic acid bacteria (LAB) against multidrug-resistant (MDR) uropathogens. Twenty LAB were obta…			Saudi J Biol Sci
	MT	350	N	7	C. McVey, T. von Wenckstern, C. Mills, L. Yager, C. McCauley, Y. Rivera and E. Reed	2022	Nurse-Sensitive Indicator Quality Improvement Toolkit: A Scalable Solution to Improve Health Care-Associated Infections	BACKGROUND: Existing best practices to monitor and prevent health care-associated infections (HAIs) were ineffective during the COVID-19 pandemic due to increased patient susceptibility toward infections, reduced resources, and increased use of agency nurses. PROBLEM: A review of the US hospitals revealed a 60% increase in central line-associate bloodstream infections (CLABSIs) and a 43% increase…	Surveilance	CAUTI reduction (nurse-led toolkit	J Nurs Care Qual
	MT	351	Y		S. McIntosh, R. Hunter, D. Scrimgeour, M. Bekheit, L. Stevenson and G. Ramsay	2022	Timing of urinary catheter removal after colorectal surgery with pelvic dissection: A systematic review and meta-analysis	BACKGROUND: Urinary catheters are routinely placed before colorectal surgery. Enhanced recovery after surgery (ERAS) recommends their removal as soon as possible. However, premature removal risks urinary retention, and delayed removal increases risk of urinary tract infections (UTIs). This meta-analysis aims to synthesise the published literature on the optimal timing of urinary catheter removal …	Device Maintenance	IUC removal	Ann Med Surg (Lond)
	MT	352	N	7	S. G. McCleskey, L. Shek, J. Grein, H. Gotanda, L. Anderson, P. G. Shekelle, E. Keeler, S. Morton and T. K. Nuckols	2022	Economic evaluation of quality improvement interventions to prevent catheter-associated urinary tract infections in the hospital setting: a systematic review	BACKGROUND: Hospitals have implemented diverse quality improvement (QI) interventions to reduce rates of catheter-associated urinary tract infections (CAUTIs). The economic value of these QI interventions is uncertain. OBJECTIVE: To systematically review economic evaluations of QI interventions designed to prevent CAUTI in acute care hospitals. METHODS: A search of Ovid MEDLINE, Econlit, Centre f…			BMJ Qual Saf
	MT	353	N	1	A. S. McAlearney, S. R. MacEwan, M. E. Gregory, L. N. Sova, C. Hebert and A. A. Gaughan	2022	Identifying management practices for promoting infection prevention: Perspectives on strategic communication	BACKGROUND: Engaging leaders to share information about infections and infection prevention across their organizations is known to be important in initiatives designed to reduce healthcare-associated infections (HAIs). Yet the topics and communication strategies used by leaders that focus on HAI prevention are not well understood. This study aimed to identify and describe practices around informa…			Am J Infect Control
	MT	354	N	1	P. Mathur, P. Malpiedi, K. Walia, P. Srikantiah, S. Gupta, A. Lohiya, A. Chakrabarti, P. Ray, M. Biswal, N. Taneja, P. Rupali, V. Balaji, C. Rodrigues, V. Lakshmi Nag, V. Tak, V. Venkatesh, C. Mukhopadhyay, V. Deotale, K. Padmaja, C. Wattal, S. Bhattacharya, T. Karuna, B. Behera, S. Singh, R. Nath, R. Ray, S. Baveja, B. A. Fomda, K. Sulochana Devi, P. Das, N. Khandelwal, P. Verma, P. Bhattacharyy…	2022	Health-care-associated bloodstream and urinary tract infections in a network of hospitals in India: a multicentre, hospital-based, prospective surveillance study	BACKGROUND: Health-care-associated infections (HAIs) cause significant morbidity and mortality globally, including in low-income and middle-income countries (LMICs). Networks of hospitals implementing standardised HAI surveillance can provide valuable data on HAI burden, and identify and monitor HAI prevention gaps. Hospitals in many LMICs use HAI case definitions developed for higher-resourced s…			Lancet Glob Health
		355	N	1	G. A. Maragkos, L. D. Cho, E. Legome, R. Wedderburn and K. Margetis	2022	Prognostic Factors for Stage 3 Acute Kidney Injury in Isolated Serious Traumatic Brain Injury	BACKGROUND: Stage 3 acute kidney injury (AKI) has been observed to develop after serious traumatic brain injury (TBI) and is associated with worse outcomes, though its incidence is not consistently established. This study aims to report the incidence of stage 3 AKI in serious isolated TBI in a large, national trauma database and explore associated predictive factors. METHODS: This was a retrospec…			World Neurosurg
	MT	356	N	1	S. Mangal, E. Carter and A. Arcia	2022	Developing an educational resource for parents on pediatric catheter-associated urinary tract infection (CAUTI) prevention	BACKGROUND: Pediatric catheter-associated urinary tract infection (CAUTI) prevention guidelines encourage family engagement; however, there is a dearth of research on parent-facing CAUTI prevention resources. We aimed to meet the learning needs of parents about CAUTI prevention in the hospital by developing and refining an educational pamphlet with parents. METHODS: Phase 1: We compiled existing …			Am J Infect Control
		357	N	1	M. B. F. Makic, K. R. Stevens, R. M. Gritz, H. Wald, J. Ouellet, C. D. Morrow, D. Rodrick and B. Reeder	2022	Dashboard Design to Identify and Balance Competing Risk of Multiple Hospital-Acquired Conditions	BACKGROUND: Hospital-acquired conditions (HACs) are common, costly, and national patient safety priority. Catheter-associated urinary tract infections (CAUTIs), hospital-acquired pressure injury (HAPI), and falls are common HACs. Clinicians assess each HAC risk independent of other conditions. Prevention strategies often focus on the reduction of a single HAC rather than considering how actions t…			Appl Clin Inform
	MT	358	N	1	S. R. MacEwan, E. W. Beal, A. A. Gaughan, C. Sieck and A. S. McAlearney	2022	Perspectives of hospital leaders and staff on patient education for the prevention of healthcare-associated infections	OBJECTIVE: Device-related healthcare-associated infections (HAIs), such as catheter-associated urinary tract infections (CAUTIs) and central-line-associated bloodstream infections (CLABSIs), are largely preventable. However, there is little evidence of standardized approaches to educate patients about how they can help prevent these infections. We examined the perspectives of hospital leaders and…			Infect Control Hosp Epidemiol
		359	N	1	J. Loloi, M. Babar, K. P. Davies and S. O. Suadicani	2022	Nanotechnology as a tool to advance research and treatment of non-oncologic urogenital diseases	Nanotechnology represents an expanding area of research and innovation in almost every field of science, including Medicine, where nanomaterial-based products have been developed for diagnostic and therapeutic applications. Because of their small, nanoscale size, these materials exhibit unique physical and chemical properties that differ from those of each component when considered in bulk. In Na…			Ther Adv Urol
		360	N	1	Z. Li, X. Ma, S. Gao, Q. Li, H. Luo, J. Sun, W. Du, L. Su, L. Wang, Q. Zhang, Z. Li, X. Zhou and D. Liu	2022	Association between hospital and ICU structural factors and patient outcomes in China: a secondary analysis of the National Clinical Improvement System Data in 2019	BACKGROUND: Hospital and ICU structural factors are key factors affecting the quality of care as well as ICU patient outcomes. However, the data from China are scarce. This study was designed to investigate how differences in patient outcomes are associated with differences in hospital and ICU structure variables in China throughout 2019. METHODS: This was a multicenter observational study. Data …			Crit Care
		361	N	1	S. Lethongkam, S. Paosen, S. Bilhman, K. Dumjun, S. Wunnoo, S. Choojit, R. Siri, C. Daengngam, S. P. Voravuthikunchai and T. Bejrananda	2022	Eucalyptus-Mediated Synthesized Silver Nanoparticles-Coated Urinary Catheter Inhibits Microbial Migration and Biofilm Formation	Catheter-associated urinary tract infections (CAUTIs) are significant complications among catheterized patients, resulting in increased morbidity, mortality rates, and healthcare costs. Foley urinary catheters coated with synthesized silver nanoparticles (AgNPs) using Eucalyptus camaldulensis leaf extract were developed using a green chemistry principle. In situ-deposited AgNPs with particle size…			Nanomaterials (Basel)
	MT	362	Y		M. Lem, N. Jasperse, A. Grigorian, C. M. Kuza, J. S. Deyell, J. P. Prasad, C. Yuan, M. Tomy and J. Nahmias	2022	Effect of external urinary collection device implementation on female surgical patients	BACKGROUND: The Centers for Disease Control and Prevention reports that catheter-associated urinary tract infections (CAUTIs) are the most common hospital-acquired infection. Female external urinary collection devices (EUCDs) may be an alternative to indwelling urethral catheters (IUCs), thereby decreasing CAUTIs. However, no study has demonstrated that EUCDs can help reduce CAUTIs in female surg…	Device Placement	Selection device (external catheter)	Infect Dis Health
	MT	363	N	1	A. V. Lalitha, M. Paul, S. Nagraj and S. Ghosh	2022	Risk Factors for Catheter-Associated Urinary Tract Infections (CA-UTI) in the Pediatric Intensive Care Unit	OBJECTIVE: To describe the occurrence, microbiology, and risk factors of catheter- associated urinary tract infections (CA-UTI) in critically ill children. METHODS: We conducted a review of hospital records for CA-UTI in the pediatric intensive care unit (PICU) over a 7-year period (2014-2020). RESULTS: 62 CA-UTI cases (48% boys, median (IQR) age 36 (12,96 month) were identified during the study …			Indian Pediatr
		364	N	7	B. J. Laan, M. H. Godfried and S. E. Geerlings	2022	Registration of catheter-related complications in adverse events reporting systems: a major underestimation of the real complication practice	Reporting and learning from preventable adverse events is crucial to improve patient safety. Although physicians should file and analyse adverse events by law in The Netherlands, it is unknown if these reporting systems are sufficiently used in clinical practice. This study is a substudy of the multicenter RICAT trial, a successful quality improvement project to reduce inappropriate use of intrav…			J Infect Prev
	MT	365	N	7	J. Krocová and R. Prokešová	2022	Aspects of Prevention of Urinary Tract Infections Associated with Urinary Bladder Catheterisation and Their Implementation in Nursing Practice	In the case of the prevention of catheter-associated urinary tract infections (CAUTI) related to healthcare provision, high-quality and comprehensively provided nursing care is essential. Implementation of preventive strategies is based on recommended procedures, and the introduction of whole sets of measures has been shown to be effective. The objective of this research is to find out whether th…			Healthcare (Basel)
		366	N	1	D. M. Krauss, A. Molefe, L. Hung, K. Hayes, C. Gorman, M. Latterner, S. Henderson and M. Miller	2022	Emergent themes from a quality improvement programme for CLABSI/CAUTI prevention in ICUs amid the COVID-19 pandemic	OBJECTIVES: Healthcare-associated infection (HAI) prevention has been difficult for healthcare providers to maintain during the COVID-19 pandemic. This study summarises themes for maintaining infection prevention activities learnt from the implementation of a quality improvement (QI) programme during the pandemic. METHODS: We conducted qualitative analysis of participants' semistructured exit int…			BMJ Open Qual
		367	N	5	L. M. Kolodziej, S. D. Kuil, M. D. de Jong and C. Schneeberger	2022	Resident-Related Factors Influencing Antibiotic Treatment Decisions for Urinary Tract Infections in Dutch Nursing Homes	The aim of this cohort study was to identify resident-related factors that influence antibiotic treatment decisions for urinary tract infections (UTIs) in nursing home residents and to provide an overview of the appropriateness of antibiotic treatment decisions according to the updated Dutch guideline for UTIs in frail older adults. The PROGRESS study dataset, consisting of 298 suspected UTI epis…			Antibiotics (Basel)
		368	N	1	S. Kitaya, R. Kakuta, H. Kanamori, A. Ohkoshi, R. Ishii, K. Nomura, K. Tokuda and Y. Katori	2022	Clinical and Epidemiological Characteristics of Bloodstream Infections in Head and Neck Cancer Patients: A Decadal Observational Study	This retrospective study aims to describe the clinico-epidemiological characteristics of bloodstream infections (BSIs) and the risk factors in patients with head and neck cancer (n = 227) treated at the Department of Otolaryngology, Head and Neck Surgery, Tohoku University Hospital between April 2011 and March 2021. Overall, 23.3% of blood cultures were positive. In the culture-positive group, ca…			J Clin Med
		369	N	1	T. Kheirbek, T. J. Martin, J. Cao, A. C. Tillman, H. A. Spivak, D. S. Heffernan and S. N. Lueckel	2022	Comparison of Infectious Complications after Surgical Fixation versus Epidural Analgesia for Acute Rib Fractures	Background: Surgical stabilization of rib fractures (SSRF) is associated with decreased mortality and respiratory complications. Patients who are not offered SSRF are often treated with epidural analgesia (EA) to reduce pain and improve pulmonary mechanics. We sought to compare infectious complications in patients undergoing either SSRF or EA. We hypothesized that infectious complications are equ…			Surg Infect (Larchmt)
		370	N	1	R. J. Keneally, J. H. Chow, R. A. Pla, E. R. Heinz and M. A. Mazzeffi	2022	Racial disparities in catheter related urinary tract infections among elderly trauma patients in the US	BACKGROUND: Catheter associated urinary tract infections (CAUTIs) have become a focus for reducing healthcare costs. Reimbursement may be reduced to hospitals with higher rates. The implementation of bundles or other efforts to reduce infection numbers may not be as robust at hospitals caring for more diverse patient populations. This may lead to a disparity in hospital-associated infections rate…			Am J Infect Control
	MT	371	N	7	K. Katayama, J. Meddings, S. Saint, K. E. Fowler, D. Ratz, Y. Tagashira, Y. Kawamura, T. Fujikawa, S. Nishiguchi, N. Kayauchi, N. Takagaki, Y. Tokuda and A. Kuriyama	2022	Prevalence and appropriateness of indwelling urinary catheters in Japanese hospital wards: a multicenter point prevalence study	BACKGROUND: Indwelling urinary catheters are commonly used in hospitalized patients, which can lead to the development of urinary catheter complications, including catheter-associated urinary tract infection (CAUTI). Limited reports on the appropriateness of urinary catheter use exist in Japan. This study investigated the prevalence and appropriateness of indwelling urinary catheters, and the inc…			BMC Infect Dis
	MT	372	N	7	S. P. Y. Kanti, I. Csóka, O. Jójárt-Laczkovich and L. Adalbert	2022	Recent Advances in Antimicrobial Coatings and Material Modification Strategies for Preventing Urinary Catheter-Associated Complications	In recent years, we have witnessed prominent improvements in urinary catheter coatings to tackle the commonly occurring catheter-associated urinary tract infection (CAUTI) in catheterized patients. CAUTIs are claimed to be one of the most frequent nosocomial infections that can lead to various complications, from catheter encrustation to severe septicaemia and pyelonephritis. Besides general prev…			Biomedicines
	MT	373	N	1	M. Kang, M. B. Nagaraj, K. K. Campbell, I. A. Nazareno, D. J. Scott, D. Arocha and J. B. Trivedi	2022	The role of simulation-based training in healthcare-associated infection (HAI) prevention	OBJECTIVES: To perform a review of the literature on the role of simulation-based training (SBT) in healthcare-associated infection (HAI) prevention and to highlight the importance of SBT as an educational tool in infection prevention. METHODS: We reviewed English language publications from PubMed to select original articles that utilized SBT as the primary mode of education for infection prevent…			Antimicrob Steward Healthc Epidemiol
	MT	374	Y		C. M. Kalorin, J. M. Dixon, L. V. Fike, J. W. Paul, N. K. Chawla, D. Kirk, P. C. Woltz and N. D. Stone	2022	Reducing Catheter-Associated Urinary Tract Infections Across a Hospital System Through Urine Culture Stewardship	OBJECTIVE: To evaluate the effectiveness and safety of an evidence-based urine culture stewardship program in reducing hospital catheter-associated urinary tract infections (CAUTIs) and the rate of CAUTIs across a 3-hospital system. PATIENTS AND METHODS: This is a prospective, 2-year quality improvement program conducted from October 1, 2018, to September 30, 2020. An evidence-based urine culture…	Specimens and Cultures	Culture Stewardship	Mayo Clin Proc Innov Qual Outcomes
	MT	375	Y		J. T. Joseph, S. S. Roy, N. Shams, P. Visintainer and G. P. Wormser	2022	A collaborative approach intended to reduce the duration of short term urinary catheters in adult patients at a tertiary care medical center also significantly reduced the duration of hospitalization	BACKGROUND: Urinary tract infections are the leading cause of nosocomial infections in the United States. The major contributing factor is the placement of indwelling urinary catheters. METHODS: Following a chart review of adult patients hospitalized at a tertiary care medical center who required the use of a short-term (≤ 2 weeks) indwelling urinary catheter, a collaborative effort was initiated…	Surveillance	Monitoring (catheter removal)	Am J Infect Control
	MT	376	Y		N. Jasperse, O. Hernandez-Dominguez, J. S. Deyell, J. P. Prasad, C. Yuan, M. Tomy, C. M. Kuza, A. Grigorian and J. Nahmias	2022	A single institution pre-/post-comparison after introduction of an external urinary collection device for female medical patients	BACKGROUND: External urinary collection devices (EUCDs) may serve as an alternative to indwelling urinary catheters (IUCs) and decrease the rate of catheter associated urinary tract infections (CAUTIs). PureWick® is a novel female EUCD; however, no study has definitively proven benefit regarding reduction of CAUTIs. AIM: We sought to compare the CAUTI rate and IUC days before and after availabili…	Device Placement	Selection device (external catheter)	J Infect Prev
	MT	377	Y		M. L. Jamil, H. Wurst, P. Robinson, I. Rubinfeld, G. Suleyman, E. Pollak and A. A. Dabaja	2022	Urinary catheter alleviation navigator protocol (UCANP): Overview of protocol and review of initial experience	BACKGROUND: Given the associated morbidity, mortality, and financial consequences of catheter associated urinary tract infections (CAUTIs), efforts should be made to mitigate the risk. We sought to describe, and report results for a post-catheter removal bladder management protocol focused on decreasing catheter reinsertion, catheter days, and overall CAUTI risk. METHODS: This was a quality impro…	Surveillance	CAUTI reduction (decrease catheter reinsertion, catheter days, and overall CAUTI risk)	Am J Infect Control
		378	N	1	C. D. Jackson-Litteken, G. Di Venanzio, N. H. Le, N. E. Scott, B. Djahanschiri, J. S. Distel, E. J. Pardue, I. Ebersberger and M. F. Feldman	2022	InvL, an Invasin-Like Adhesin, Is a Type II Secretion System Substrate Required for Acinetobacter baumannii Uropathogenesis	Acinetobacter baumannii is an opportunistic pathogen of growing concern, as isolates are commonly multidrug resistant. While A. baumannii is most frequently associated with pulmonary infections, a significant proportion of clinical isolates come from urinary sources, highlighting its uropathogenic potential. The type II secretion system (T2SS) of commonly used model Acinetobacter strains is impor…			mBio
		379	N	1	S. Iordanou, E. Papathanassoglou, N. Middleton, L. Palazis, C. Timiliotou-Matsentidou and V. Raftopoulos	2022	Device-associated health care-associated infections: The effectiveness of a 3-year prevention and control program in the Republic of Cyprus	BACKGROUND: Device-associated health care-associated infections (DA-HAIs) are a major threat to patient safety, particularly in the Intensive Care Unit (ICU). This study aimed to evaluate the effectiveness of a bundle of infection control measures to reduce DA-HAIs in the ICU of a General Hospital in the Republic of Cyprus, over a 3-year period. METHODS: We studied 599 ICU patients with a length …			Nurs Crit Care
	MT	380	Y		Y. Ikeda-Sakai, K. Kubo, M. Wada, R. Seki, Y. Hijikata, T. Yoshioka, Y. Takahashi and T. Nakayama	2022	Effectiveness and safety of a program for appropriate urinary catheter use in stroke care: A multicenter prospective study	OBJECTIVES: Since patients with stroke frequently develop bladder dysfunction, a careful approach is required to reduce unnecessary indwelling urinary catheter (IUC) for preventing catheter-associated urinary tract infection (CAUTI). This study aimed to assess the effectiveness and safety of a program to promote appropriate IUC use in stroke care. METHODS: We conducted a prospective interrupted t…	Device Placement	Device selection (appropriate IUC use: baseline, education and implementation)	J Eval Clin Pract
		381	N	1	S. Iftimie, A. Hernández-Aguilera, A. F. López-Azcona, H. Castañé, E. Rodríguez-Tomàs, G. Baiges-Gaya, J. Camps, A. Castro and J. Joven	2022	Measurement of Plasma Galectin-3 Concentrations in Patients with Catheter Infections: A Post Hoc Retrospective Cohort Study	Catheter-related infections (CRIs) include catheter-associated urinary tract infections (CAUTIs) and central line-associated bloodstream infections (CLABSIs), and they are associated with high morbidity, mortality, and healthcare costs. The diagnosis of a CRI is made difficult by its non-specific symptoms. We aimed to investigate the factors influencing the plasma concentration of galectin-3 in c…			Diagnostics (Basel)
		382	N	1	Z. Huang, D. Zhang, Q. Gu, J. Miao, X. Cen, R. P. Golodok, V. V. Savich, A. P. Ilyushchenko, Z. Zhou and R. Wang	2022	One-step coordination of metal-phenolic networks as antibacterial coatings with sustainable and controllable copper release for urinary catheter applications	Catheter-associated urinary tract infections (CAUTIs) draw great concern due to increased demand for urinary catheters in hospitalization. Encrustation caused by urinary pathogens, especially Proteus mirabilis, results in blocking of the catheter lumen and further infections. In this study, a facile and low-cost surface modification strategy of urinary catheters was developed using one-step coord…			RSC Adv
	MT	383	Y		F. W. Hu, C. Y. Yeh, C. C. Huang, H. C. Cheng, C. H. Lin and C. M. Chang	2022	A novel intervention to reduce noninfectious and infectious complications associated with indwelling urethral catheters in hospitalized older patients: a quasi-experimental study	BACKGROUND: Indwelling urethral catheters are widely used in clinical settings. Catheter-associated urinary tract infection has been recognized as a common adverse event in older patients. However, noninfectious complications are almost 5 times as common as infectious complications, and insufficient attention has been given to noninfectious complications. Given this importance, a novel interventi…	Surveillance	Device Selection (appropriate IUC use)	BMC Geriatr
		384	N	5	J. Hou, L. Wang, M. Alm, P. Thomsen, T. Monsen, M. Ramstedt and M. Burmølle	2022	Enhanced Antibiotic Tolerance of an In Vitro Multispecies Uropathogen Biofilm Model, Useful for Studies of Catheter-Associated Urinary Tract Infections	Catheter-associated urinary tract infections (CAUTI) are a common clinical concern as they can lead to severe, persistent infections or bacteremia in long-term catheterized patients. This type of CAUTI is difficult to eradicate, as they are caused by multispecies biofilms that may have reduced susceptibility to antibiotics. Many new strategies to tackle CAUTI have been proposed in the past decade…			Microorganisms
		385	N	1	A. J. Hooppaw, J. C. McGuffey, G. Di Venanzio, J. C. Ortiz-Marquez, B. S. Weber, T. J. Lightly, T. van Opijnen, N. E. Scott, S. T. Cardona and M. F. Feldman	2022	The Phenylacetic Acid Catabolic Pathway Regulates Antibiotic and Oxidative Stress Responses in Acinetobacter	The opportunistic pathogen Acinetobacter baumannii is responsible for a wide range of infections that are becoming increasingly difficult to treat due to extremely high rates of multidrug resistance. Acinetobacter's pathogenic potential is thought to rely on a "persist and resist" strategy that facilitates its remarkable ability to survive under a variety of harsh conditions. The paa operon is in…			mBio
		386	N	1	K. Hjort, E. Fermér, P. C. Tang and D. I. Andersson	2022	Antibiotic Minimal Selective Concentrations and Fitness Costs during Biofilm and Planktonic Growth	The use and misuse of antibiotics have resulted in the selection of difficult-to-treat resistant bacteria. Two key parameters that influence the selection of resistant bacteria are the minimal selective concentration (MSC) and the fitness cost of resistance, both of which have been measured during planktonic growth in several studies. However, bacterial growth most often occurs in biofilms, and i…			mBio
		387	N	1	R. A. Heylen, M. Branson, L. Gwynne, B. L. Patenall, N. Hauschildt, J. Urie, J. Mercer-Chalmers, N. T. Thet, M. Laabei and A. T. A. Jenkins	2022	Optimisation of a lozenge-based sensor for detecting impending blockage of urinary catheters	Catheter-associated urinary tract infections resulting from urease-positive microorganisms are more likely to cause a urinary catheter blockage owing to the urease activity of the microbes. Catheter blockage can be dangerous and increases the risk of severe infections, such as sepsis. Ureases, a virulence factor in Proteus mirabilis, cause an increase in urine pH - leading to blockage. An optimis…			Biosens Bioelectron
		388	N	1	L. Henrici De Angelis, M. Stirpe, D. Tomolillo, G. Donelli, I. Francolini and C. Vuotto	2022	The Multifunctional Role of Poloxamer P338 as a Biofilm Disrupter and Antibiotic Enhancer: A Small Step forward against the Big Trouble of Catheter-Associated Escherichia coli Urinary Tract Infections	Poloxamer 338 (P338), a nonionic surfactant amphiphilic copolymer, is herein proposed as an anti-biofilm compound for the management of catheter-associated urinary tract infections (CAUTIs). P338's ability to disrupt Escherichia coli biofilms on silicone urinary catheters and to serve as antibiotic enhancer was evaluated for biofilm-producing E. coli Ec5FSL and Ec9FSL clinical strains, isolated f…			Microorganisms
		389	N	1	C. H. Hekimoglu, S. S. Yildiz, S. Sahan, E. Batir, E. Yildirim Gozel, D. Altun, G. Pehlivanturk, M. Comce and F. Kara	2022	ESBL production and carbapenem resistance increased the secondary bloodstream infection rates in intensive care units in Turkey, 2014-2019	AIM: Secondary bloodstream infections (SBSIs) are caused by another infection and differ from primary bloodstream infections (PBSIs) in terms of prevention and treatment strategies. The aim of this study was to determine the risk factors for bloodstream infections which were secondary to the most common healthcare-associated infections caused by the most common microorganisms in intensive care un…			GMS Hyg Infect Control
	MT	390	N	1	A. Hascic, A. Wolfensberger, L. Clack, P. W. Schreiber, S. P. Kuster and H. Sax	2022	Documentation of adherence to infection prevention best practice in patient records: a mixed-methods investigation	BACKGROUND: Healthcare-associated infections remain a preventable cause of patient harm in healthcare. Full documentation of adherence to evidence-based best practices for each patient can support monitoring and promotion of infection prevention measures. Thus, we reviewed the extent, nature, and determinants of the documentation of infection prevention (IP) standards in patients with HAI. METHOD…			Antimicrob Resist Infect Control
		391	N	1	P. Gopal	2022	Providencial Progression: Time to be Intolerant	How to cite this article: Gopal P. Providencial Progression: Time to be Intolerant. Indian J Crit Care Med 2022;26(4):409-410.			Indian J Crit Care Med
		392	N	1	S. Gogna, R. Latifi, D. J. Samson and J. Butler	2022	Pelvic fractures in severely injured elderly: a double-adjustment propensity score matched analysis from a level I trauma center	PURPOSE: Pelvic trauma has increased risk of mortality in the elderly. Our study aimed to analyze the impact of the additional burden of pelvic fractures in severely injured elderly. METHODS: This is a retrospective analysis of a prospectively maintained trauma registry from 2012 to 2018 at an American College of Surgeons (ACS) verified Level I Trauma Center. Trauma patients aged ≥ 65 years with …			Eur J Trauma Emerg Surg
		393	N	1	R. Goda, R. Sharma, S. A. Borkar, V. Katiyar, P. Narwal, A. Ganeshkumar, S. Mohapatra, A. Suri, A. Kapil, P. S. Chandra and S. S. Kale	2022	Frailty and Neutrophil Lymphocyte Ratio as Predictors of Mortality in Patients with Catheter-Associated Urinary Tract Infections or Central Line-Associated Bloodstream Infections in the Neurosurgical Intensive Care Unit: Insights from a Retrospective Study in a Developing Country	OBJECTIVE: We aim to evaluate the role of frailty and inflammatory markers in predicting the short-term outcomes after catheter-associated urinary tract infections (CAUTI) and central line-associated bloodstream infections (CLABSI). METHODS: Data regarding the patients' characteristics, isolates on CAUTI and CLABSI, antibiotic susceptibility, frailty (11-point Modified Frailty Index), and inflamm…			World Neurosurg
		394	N	1	D. Gmiter and W. Kaca	2022	Into the understanding the multicellular lifestyle of Proteus mirabilis on solid surfaces	Indwelling urinary catheterization can lead to the development of catheter-associated urinary tract infections (CAUTIs), an important type of nosocomial infection, as well as other medical issues among institutionalized adults. Recently, Proteus mirabilis was highlighted as the important cause of CAUTIs. The pathogenicity of P. mirabilis is dependent on two multicellular types of surface coloniza…			Front Cell Infect Microbiol
		395	N	1	C. Geffers, F. Schwab, M. Behnke and P. Gastmeier	2022	No increase of device associated infections in German intensive care units during the start of the COVID-19 pandemic in 2020	BACKGROUND: The COVID-19 pandemic may have had a substantial impact on the incidence of device-associated healthcare-associated infections (HAI), in particular in intensive care units (ICU). A significant increase of HAI was reported by US hospitals when comparing incidence rates from 2019 and 2020. The objective of this study was to investigate the development of the most relevant device-associa…			Antimicrob Resist Infect Control
	MT	396	Y		V. Gauhar, D. Castellani, J. Y. Teoh, C. Nedbal, G. Chiacchio, A. T. Gabrielson, F. L. Heldwein, M. L. Wroclawski, J. de la Rosette, R. Donalisio da Silva, A. B. Galosi and B. K. Somani	2022	Catheter-Associated Urinary Infections and Consequences of Using Coated versus Non-Coated Urethral Catheters-Outcomes of a Systematic Review and Meta-Analysis of Randomized Trials	Coated urethral catheters were introduced in clinical practice to reduce the risk of catheter-acquired urinary tract infection (CAUTI). We aimed to systematically review the incidence of CAUTI and adverse effects in randomized clinical trials of patients requiring indwelling bladder catheterization by comparing coated vs. non-coated catheters. This review was performed according to the 2020 PRISM…	Device Placement	Device selection (coating)	J Clin Med		Catheter coatings
	MT	397	Y		M. Frödin, L. Ahlstrom, B. M. Gillespie, C. Rogmark, B. Nellgård, E. Wikström and A. Erichsen Andersson	2022	Effectiveness of implementing a preventive urinary catheter care bundle in hip fracture patients	BACKGROUND: Urinary catheter (UC)-associated infections are one of the most common preventable healthcare-associated infections (HAIs) and they frequently occur in older, frail populations. AIM: The study aim was to describe the incidence of UC-associated infection in elderly patients undergoing hip fracture surgery after implementing a preventive care bundle. METHODS: A longitudinal prospective …	Prevention Strategies	Bundle (standard operational procedure, education and practical training)	J Infect Prev		Examine the component of this bundle - not clear from abstract
		398	N	1	P. Frist Avila, K. R. Twibell and H. Demaree	2022	Preventing Health Care-Associated Infections Through Implementation of an Interprofessional Visual Management Safety Tracker	BACKGROUND: The management of health care associated infections (HAIs) challenges acute care facilities due to variability in practices. The purpose of this quality improvement project was to decrease central line-associated bloodstream infection, catheter-associated urinary tract infection, and Clostridioides difficile infection in a high acuity care environment using a visual management (VM) to…			J Nurs Care Qual
		399	N	1	E. Fresán-Ruiz, G. Pons-Tomás, J. C. de Carlos-Vicente, A. Bustinza-Arriortua, M. Slocker-Barrio, S. Belda-Hofheinz, M. Nieto-Moro, S. M. Uriona-Tuma, L. Pinós-Tella, E. Morteruel-Arizcuren, C. Schuffelmann, Y. Peña-López, S. Bobillo-Pérez, I. Jordan and G. On Behalf Of The Pediatric-Envin-Helics Study	2022	Device Exposure and Patient Risk Factors' Impact on the Healthcare-Associated Infection Rates in PICUs	Healthcare-associated infections related to device use (DA-HAIs) are a serious public health problem since they increase mortality, length of hospital stay and healthcare costs. We performed a multicenter, prospective study analyzing critically ill pediatric patients admitted to 26 Spanish pediatric intensive care units (PICUs) over a 3-month period each year from 2014 to 2019. To make comparison…			Children (Basel)
		400	N	1	J. D. Forrester, P. M. Maggio and L. Tennakoon	2022	Cost of Health Care-Associated Infections in the United States	BACKGROUND: Health care-associated infections (HAIs) are costly, and existing national cost estimates are out-of-date. METHODS: We retrospectively analyzed the Agency for Healthcare Cost and Utilization Project's 2016 National Inpatient Sample, the largest all-payer U.S. inpatient database. We included all inpatient encounters with primary or secondary International Classification of Disease, 10t…			J Patient Saf
	MT	401	Y		N. Firoozeh, E. Agah, Z. A. Bauer, A. Olusanya and A. Seifi	2022	Catheter-Associated Urinary Tract Infection in Neurological Intensive Care Units: A Narrative Review	Catheter-associated urinary tract infection (CAUTI) is among the most common types of healthcare-associated infection (HAI), which is associated with poor outcomes and prolonged hospitalization in critically ill patients. Previous studies have mentioned that patients admitted to neurological ICUs are at higher risk of CAUTI compared to patients in other ICU settings. This review paper aims to rev…	Surveillance	CAUTI (incidence, risk factors, causative pathogens, and preventive strategies)	Neurohospitalist
		402	N	4	Y. H. Feng and C. Y. Lu	2022	[Factors Associated With Catheter-Associated Urinary Tract Infection in Patients in the Intensive Care Unit]	BACKGROUND: Catheter-associated urinary tract infection (CAUTI) commonly occurs in intensive care units (ICU) and is associated with longer hospital stays and higher healthcare costs, morbidity, and mortality. PURPOSE: The purpose of this study was to examine the factors associated with CAUTI in ICU patients. METHODS: This study was a secondary analysis of data from a study on the usage of indwel…			Hu Li Za Zhi
		403	N	1	M. G. Fakih, A. Bufalino, L. Sturm, R. H. Huang, A. Ottenbacher, K. Saake, A. Winegar, R. Fogel and J. Cacchione	2022	Coronavirus disease 2019 (COVID-19) pandemic, central-line-associated bloodstream infection (CLABSI), and catheter-associated urinary tract infection (CAUTI): The urgent need to refocus on hardwiring prevention efforts	BACKGROUND: The coronavirus disease 2019 (COVID-19) pandemic has had a considerable impact on US hospitalizations, affecting processes and patient population. OBJECTIVE: To evaluate the impact of COVID-19 pandemic on central-line-associated bloodstream infections (CLABSIs) and catheter associated urinary tract infections (CAUTIs) in hospitals. METHODS: We performed a retrospective study of CLABSI…			Infect Control Hosp Epidemiol
		404	N	1	I. Erdem, I. Yıldırım, B. Safak, R. Karaali, B. Erdal, E. Ardic, M. Dogan, M. E. Kardan, C. Kavak, K. Sahin Karadil, E. Yildiz, B. Topcu, N. Kiraz and C. Arar	2022	A 5-year surveillance of healthcare-associated infections in a university hospital: A retrospective analysis	OBJECTIVES: "Nosocomial infections" or "healthcare-associated infections" are a significant public health problem around the world. This study aimed to assess the rate of laboratory-confirmed healthcare-associated infections, frequency of nosocomial pathogens, and the antimicrobial resistance patterns of bacterial isolates in a University Hospital. METHODS: A retrospective evaluation of healthcar…			SAGE Open Med
		405	N	1	J. M. Duran Ramirez, J. Gomez, C. L. P. Obernuefemann, N. C. Gualberto and J. N. Walker	2022	Semi-Quantitative Assay to Measure Urease Activity by Urinary Catheter-Associated Uropathogens	Catheter-associated urinary tract infections (CAUTIs) are one of the most common healthcare-associated infections in the US, accounting for over 1 million cases annually and totaling 450 million USD. CAUTIs have high morbidity and mortality rates and can be caused by a wide range of pathogens, making empiric treatment difficult. Furthermore, when urease-producing uropathogens cause symptomatic CA…			Front Cell Infect Microbiol
		406	N	1	M. Douglass, S. Ghalei, E. Brisbois and H. Handa	2022	Potent, Broad-Spectrum Antimicrobial Effects of S-Nitroso-N-acetylpenicillamine-Impregnated Nitric Oxide-Releasing Latex Urinary Catheters	Although numerous prevention and intervention techniques have been developed to counteract catheter-associated urinary tract infections (CAUTIs), urinary catheters remain one of the most common sources of hospital-acquired infections. Nitric oxide (NO), a gaseous free radical responsible for regulating many physiological functions in the body, has gained immense popularity due to its potent, broa…			ACS Appl Bio Mater
		407	N	1	B. Díaz Pollán, G. V. Guedez López, P. M. García Clemente, M. Jiménez González, S. García Bujalance and M. R. Gómez-Gil Mirá	2022	Urinary Tract Infections in Hospitalized COVID-19 Patients, What's Up, Doc?	The SARS-CoV-2 pandemic might have increased the risks of healthcare-associated infections (HAIs); however, several studies of HAI such as urinary tract infections (UTIs) and catheter-associated urinary tract infections (CAUTIs) have shown contradictory results. The aim of this study is to assess the clinical features of UTIs and bacterial isolates from urine samples of hospitalized COVID-19 pati…			J Clin Med
		408	N	1	C. DeVoe, M. R. Segal, L. Wang, K. Stanley, S. Madera, J. Fan, J. Schouest, R. Graham-Ojo, A. Nichols, P. A. Prasad, R. Ghale, C. Love, Y. Abe-Jones, K. N. Kangelaris, S. L. Patterson, D. S. Yokoe and C. R. Langelier	2022	Increased rates of secondary bacterial infections, including Enterococcus bacteremia, in patients hospitalized with coronavirus disease 2019 (COVID-19)	OBJECTIVE: We compared the rates of hospital-onset secondary bacterial infections in patients with coronavirus disease 2019 (COVID-19) with rates in patients with influenza and controls, and we investigated reports of increased incidence of Enterococcus infections in patients with COVID-19. DESIGN: Retrospective cohort study. SETTING: An academic quaternary-care hospital in San Francisco, Califor…			Infect Control Hosp Epidemiol
		409	N	1	Z. Crespi, A. I. Hasan, A. Pearl, A. Ismail, M. E. Awad, F. B. Irfan, M. Jaffar, P. Patel and K. J. Saleh	2022	Current Guidelines and Practice Recommendations to Prevent Hospital-Acquired Conditions After Major Orthopaedic Surgeries	»: In 2016, a total of 48,771 hospital-acquired conditions (HACs) were reported in U.S. hospitals. These incidents resulted in an excess cost of >$2 billion, which translates to roughly $40,000 per patient with an HAC. »: Current guidelines for the prevention of venous thromboembolism and surgical site infection consist primarily of antithrombotic prophylaxis and antiseptic technique, respectivel…			JBJS Rev
		410	N	1	R. J. Clifford, D. Newhart, M. R. Laguio-Vila, J. L. Gutowski, M. Z. Bronstein and E. P. Lesho	2022	Infection preventionist staffing levels and rates of 10 types of healthcare-associated infections: A 9-year ambidirectional observation	OBJECTIVE: To quantitatively evaluate relationships between infection preventionists (IPs) staffing levels, nursing hours, and rates of 10 types of healthcare-associated infections (HAIs). DESIGN AND SETTING: An ambidirectional observation in a 528-bed teaching hospital. PATIENTS: All inpatients from July 1, 2012, to February 1, 2021. METHODS: Standardized US National Health Safety Network (NHSN)…			Infect Control Hosp Epidemiol
	MT	411	N	7	A. Clawson, S. F. Zahir, S. Stewart, S. Torr, N. Hempenstall, C. Vernon and S. Subedi	2022	Characteristics and outcomes of hospitalised inpatients with indwelling urinary catheter-a retrospective study from a large regional hospital in Queensland	BACKGROUND: Indwelling urinary catheters (IDCs) are a common invasive device in hospitalised patients. Their use is associated with increased risks of developing catheter associated urinary tract infections (CAUTI), and blood stream infections (BSI). AIMS: To examine the characteristics and outcomes of adult inpatients with an IDC inserted in hospital and identify risk factors for developing CAUT…			Infect Dis Health
	MT	412	N	1	R. Charles, S. D. Adhikari, A. Mittal, S. Chaudhuri, M. Gupta, W. Khot, M. Schito and N. Gupta	2022	Role of tigecycline in the treatment of urinary tract infections: a systematic review of published case reports	INTRODUCTION: The emergence of multi-drug resistance has forced clinicians to occasionally use drugs that are not approved to treat urinary tract infections (UTIs). This systematic review aimed to evaluate the utility of tigecycline in patients with UTIs. METHODOLOGY: A systematic review of case studies was used to retrieve articles between 1.1.1999 to 1.1.2021 from two databases, PubMed and Emba…			Infez Med
		413	N	1	P. Chandra, R. V, S. M, S. Cs and U. Mk	2022	Multidrug-resistant Acinetobacter baumannii infections: looming threat in the Indian clinical setting	INTRODUCTION: The recent increase in multidrug-resistant strains of A. baumannii has increased the incidences of ventilator-associated pneumoniae, catheter-associated urinary tract infections, and central line-associated blood stream infections, together increasing hospital stay, treatment cost, and mortality. Resistance genes blaOXA and blaNDM are dominant in India. Carbapenem-resistant A. bauma…			Expert Rev Anti Infect Ther
		414	N	1	S. Chakrabarty, M. P. Mishra and D. Bhattacharyay	2022	Targeting Microbial Bio-film: an Update on MDR Gram-Negative Bio-film Producers Causing Catheter-Associated Urinary Tract Infections	In every age group, urinary tract infection (UTI) is found as a major recurrence infectious disorder. Bio-films produced by bacteria perform a vital role in causing infection in the tract of the urinary system, leading to recurrences and relapses. The purpose of this review is to present the role and mechanism of bio-film producing MDR Gram-negative bacteria causing UTI, their significance, addit…			Appl Biochem Biotechnol
		415	N	1	D. Cervantes and H. Hei	2022	Journal club: "Racial disparities in catheter related urinary tract infections among elderly trauma patients in the US"	In this article for Journal Club commentary entitled "Racial Disparities in Catheter Related Urinary Tract Infections Among Elderly Trauma Patients in the US", Keneally et al, conducted a study with the goal of assessing the role of social disparities in catheter associated urinary tract infections (CAUTIs). This cross-sectional study utilized secondary data to determine the possible CAUTI risk i…			Am J Infect Control
	MT	416	Y		F. Camacho-Cordovez, M. K. Henzel, L. Bauer, N. G. E. Chakhtoura, K. Leili, F. Perez, J. A. Vida-Clough, B. Klonowski, P. Kiefer, C. J. Donskey and M. E. Navas	2022	Bacterial urine profile and optimal urine specimen collection timing in asymptomatic chronically catheterized adults with spinal cord injuries and disorders	BACKGROUND: Adults with spinal cord injuries and disorders (SCI/D) require chronic indwelling catheterization which is associated with an increased risk of catheter-associated (CA) adverse events. METHODS: We studied urine samples (culture and urinalysis) from 2 cohorts of chronically catheterized males with SCI/D. Cohort 1 included 28 participants; 3 samples per patient were collected (before, a…	Specimens and Cultures	Specimen collection (urine culture and urinalysis)	Am J Infect Control
		417	N	1	L. Caiazzo, C. Temperoni, B. Canovari, O. Simonetti, R. Montalti and F. Barchiesi	2022	Secondary Infections in Critically Ill Patients with COVID-19: A Retrospective Study	Patients with severe COVID-19, especially those followed in the ICU, are at risk for developing bacterial and fungal superinfections. In this study, we aimed to describe the burden of hospital-acquired superinfections in a cohort of consecutive, severe COVID-19 patients hospitalized between February and May 2021 in the intensive care unit (ICU) department of San Salvatore Hospital in Pesaro, Ital…			Antibiotics (Basel)
		418	N	1	S. D. Cagle, Jr., B. L. Hutcherson and A. T. Wiley	2022	Health Care-Associated Infections: Best Practices for Prevention	Health care-associated infections (HAIs) are a significant cause of morbidity and mortality in the United States. Common examples include catheter-associated urinary tract infections, central line-associated bloodstream infections, ventilator-associated pneumonia, surgical site infections, and Clostridioides difficile infections. Standardized infection control processes and precautions have been …			Am Fam Physician
		419	N	1	J. T. Butement, D. J. Noel, C. A. Bryant, S. A. Wilks and R. W. Eason	2022	A light-guiding urinary catheter for the inhibition of Proteus mirabilis biofilm formation	Catheter-associated urinary tract infection (CAUTI) is a leading cause of hospital-acquired infections worldwide causing debilitating illness for patients as well as a significant financial and treatment burden on health services. CAUTI is linked with the build-up of biofilms on catheter surfaces which act as a reservoir for infection. Additionally, urease-producing bacteria such as Gram-negative…			Front Microbiol
	MT	420	Y		P. Brockway, D. M. Hill, V. Moll, K. Stanton, M. Malbrain and S. R. Velamuri	2022	A Retrospective, Observational Study of Catheter-Associated Urinary Tract Infection Events Post-Implementation of a Novel Urinary Catheter System with Active Drain Line Clearance and Automated Intra-Abdominal Pressure Monitoring	Objective: A quality improvement study to assess catheter-associated urinary tract infection (CAUTI) rate post-implementation of a bladder catheter with integrated active drain line urine clearance and automated intra-abdominal pressure monitoring in a burn intensive care unit (ICU). DESIGN: Eight-year retrospective before and after study (2015−2022). Setting: A single American Burn Association-v…	Device Placement	Device selection	Life (Basel)
		421	N	1	A. L. Brauer, B. S. Learman, S. M. Taddei, N. Deka, B. C. Hunt and C. E. Armbruster	2022	Preferential catabolism of l- vs d-serine by Proteus mirabilis contributes to pathogenesis and catheter-associated urinary tract infection	Proteus mirabilis is a common cause of urinary tract infection, especially in catheterized individuals. Amino acids are the predominant nutrient for bacteria during growth in urine, and our prior studies identified several amino acid import and catabolism genes as fitness factors for P. mirabilis catheter-associated urinary tract infection (CAUTI), particularly those for d- and l-serine. In this …			Mol Microbiol
		422	N	1	L. J. Bobbitt, G. Satyanarayana, L. Van Metre Baum, C. A. Nebhan, A. A. Kassim and K. S. Gatwood	2022	Evaluation of healthcare-associated infection rates in patients with hematologic malignancies and stem cell transplantation during the coronavirus disease 2019 (COVID-19) pandemic	OBJECTIVE: To evaluate whether rates of healthcare-associated infections (HAIs) changed during the coronavirus disease 2019 (COVID-19) pandemic in malignant hematology and stem cell transplant patients. DESIGN: A retrospective, cohort study. PATIENTS: The study included malignant hematology and stem cell transplant patients admitted between March 1, 2019, through July 31, 2019, and March 1, 2020,…			Antimicrob Steward Healthc Epidemiol
	MT	423	N	7	H. Bizuayehu, A. Bitew, A. Abdeta and S. Ebrahim	2022	Catheter-associated urinary tract infections in adult intensive care units at a selected tertiary hospital, Addis Ababa, Ethiopia	BACKGROUND: Catheter-associated urinary tract infection is the leading cause of hospital-acquired infections. They remain the second most common healthcare-associated infection in critically sick patients. OBJECTIVE: To determine the prevalence of catheter-associated urinary tract infection, the spectrum of etiological agents, antibiotic sensitivity profile of bacterial pathogens among adult pati…			PLoS One
	MT	424	Y		R. G. Bentvelsen, M. L. Bruijning, N. H. Chavannes and K. E. Veldkamp	2022	Reducing Inappropriate Urinary Catheter Use by Involving Patients Through the Participatient App: Before-and-After Study	BACKGROUND: The risk of urinary tract infections is increased by the inappropriate placement and unnecessary prolongation of the use of indwelling urinary catheters. Sustained behavior change in infection prevention could be promoted by empowering patients through a smartphone app. OBJECTIVE: The aim of this study is to assess the feasibility and efficacy of implementation actions on patients' us…	Surveillance	IUC use prevalence	JMIR Form Res
		425	N	1	A. T. Benny, P. Rathinam, S. Dev, B. Mathew and E. K. Radhakrishnan	2022	Perillaldehyde mitigates virulence factors and biofilm formation of Pseudomonas aeruginosa clinical isolates, by acting on the quorum sensing mechanism in vitro	AIM: The incidence of biofilm linked catheter-associated urinary tract infections is increasing worldwide and Pseudomonas aeruginosa is one of the major causes. Perillaldehyde (PLD): as a natural, widely used flavouring agent, has been reported to possess various pharmacological properties. We hypothesized that PLD can inhibit biofilm formation and virulence factor (VF) production by P. aeruginos…			J Appl Microbiol
	MT	426	Y		C. Beeler, L. Dbeibo, Y. L. Yeap, H. Porter, T. Beeson, C. M. Schmidt, M. G. House, A. Glossenger, K. Kelley and T. J. Birdas	2022	Real world utilization of nurse-driven urinary catheter removal protocol in patients with epidural pain catheters	BACKGROUND: Surgeons use indwelling bladder catheters (IBCs) to avoid urinary retention in patients with epidural analgesic catheters. Reduction of IBC-days is associated with improved catheter-associated urinary tract infection rates (CAUTI). This study investigates real world application of a Nurse-Driven Catheter Removal Protocol (NDCRP) to reduce IBC-days in this patient population. METHODS: …	Prevention Strategies	Removal	Am J Infect Control
	MT	427	Y		S. Baker, D. Shiner, J. Stupak, V. Cohen and A. Stoner	2022	Reduction of Catheter-Associated Urinary Tract Infections: A Multidisciplinary Approach to Driving Change	Despite the many advancements in infection prevention, catheter-associated urinary tract infections (CAUTI) continue to be problematic for many hospitals. The large urban teaching hospital featured in this article developed a team that consisted of a registered nurse quality Lean coach, bedside nurses from each inpatient nursing unit, physicians, an infection prevention specialist nurse, an educa…	Prevention Strategies	Removal and duration of catheterization	Crit Care Nurs Q
		428	N	1	M. A. Baker, K. E. Sands, S. S. Huang, K. Kleinman, E. J. Septimus, N. Varma, J. Blanchard, R. E. Poland, M. H. Coady, D. S. Yokoe, S. Fraker, A. Froman, J. Moody, L. Goldin, A. Isaacs, K. Kleja, K. M. Korwek, J. Stelling, A. Clark, R. Platt and J. B. Perlin	2022	The Impact of Coronavirus Disease 2019 (COVID-19) on Healthcare-Associated Infections	BACKGROUND: The profound changes wrought by coronavirus disease 2019 (COVID-19) on routine hospital operations may have influenced performance on hospital measures, including healthcare-associated infections (HAIs). We aimed to evaluate the association between COVID-19 surges and HAI and cluster rates. METHODS: In 148 HCA Healthcare-affiliated hospitals, from 1 March 2020 to 30 September 2020, an…			Clin Infect Dis
	MT	429	Y		C. Backman, K. R. Wooller, D. Hasimja-Saraqini, M. Demery Varin, M. Crick, D. Cho-Young, L. Freeman, L. Delaney and J. E. Squires	2022	Intervention to reduce unnecessary urinary catheter use in a large academic health science centre: A one-group, pretest, posttest study with a theory-based process evaluation	AIM: To evaluate an intervention to reduce unnecessary urinary catheter use and prevent catheter-associated urinary-tract infections (CAUTI) in hospitalized patients across an academic health science centre. METHODS: We conducted a one-group, pretest, posttest study with a theory-based process evaluation. Phase 1 consisted of a pre/postintervention to test the impact of a CAUTI protocol. Audits o…	Prevention Strategies	Unnecesary catheter and barriers to protocol implementation	Nurs Open
		430	N	1	M. J. Andersen, C. Fong, A. A. La Bella, J. J. Molina, A. Molesan, M. M. Champion, C. Howell and A. L. Flores-Mireles	2022	Inhibiting host-protein deposition on urinary catheters reduces associated urinary tract infections	Microbial adhesion to medical devices is common for hospital-acquired infections, particularly for urinary catheters. If not properly treated these infections cause complications and exacerbate antimicrobial resistance. Catheter use elicits bladder inflammation, releasing host serum proteins, including fibrinogen (Fg), into the bladder, which deposit on the urinary catheter. Enterococcus faecalis…			Elife
		431	N	1	M. A. Amer, M. A. Ramadan, A. S. Attia and R. Wasfi	2022	Silicone Foley catheters impregnated with microbial indole derivatives inhibit crystalline biofilm formation by Proteus mirabilis	Proteus mirabilis is a common causative agent for catheter-associated urinary tract infections (CAUTI). The crystalline biofilm formation by P. mirabilis causes catheter encrustation and blockage leading to antibiotic treatment resistance. Thus, biofilm formation inhibition on catheters becomes a promising alternative for conventional antimicrobial-based treatment that is associated with rapid re…			Front Cell Infect Microbiol
		432	N	1	S. Aman, D. Mittal, S. Shriwastav, H. S. Tuli, S. Chauhan, P. Singh, S. Sharma, R. V. Saini, N. Kaur and A. K. Saini	2022	Prevalence of multidrug-resistant strains in device associated nosocomial infection and their in vitro killing by nanocomposites	BACKGROUND: As per WHO, global burden of healthcare-associated infections (HAIs) ranges between 7% and 12%. There is a dire need to screen Device associated nosocomial infections (DANIs) in hospitals(1). To investigate the prevalence of microbes in hospitals in DANI cases and analyse in vitro control of multi-drug resistant strains by nanotechnology intervention. METHODS: Patients diagnosed with …			Ann Med Surg (Lond)
		433	N	1	S. A. Alrebish, H. S. Yusufoglu, R. F. Alotibi, N. S. Abdulkhalik, N. J. Ahmed and A. H. Khan	2022	Epidemiology of Healthcare-Associated Infections and Adherence to the HAI Prevention Strategies	Healthcare-associated infections are widely considered one of the most common unfavorable outcomes of healthcare delivery. Ventilator-associated pneumonia, central line-associated bloodstream infections, and catheter-associated urinary tract infections are examples of healthcare-associated infections. The current study was a retrospective study conducted at a public hospital in Unaizah, Saudi Ara…			Healthcare (Basel)
		434	N	1	M. M. Almotairy, N. Hoffart, C. T. Bacon and T. P. McCoy	2022	The impact of nurse practice environment on patient outcomes and mediation effects of registered nurse outcomes in Middle Eastern acute care hospitals: A cross-sectional study	AIMS: Examining associations between unit nurse practice environment and four patient outcomes (catheter-associated urinary tract infections [CAUTIs], central line-associated bloodstream infections [CLABSIs], falls, and pressure injuries) and mediation effects of three RN unit workgroup outcomes (job enjoyment, psychological safety, and intent to stay at 1 and 3 years) on these relationships. MET…			Appl Nurs Res
		435	N	1	Z. AlMohanna, A. C. Snavely, J. P. Viviano and W. E. Bischoff	2022	Long-term impact of contact precautions cessation for Methicillin-Resistant Staphylococcus Aureus (MRSA)	BACKGROUND: Methicillin-Resistant Staphylococcus aureus (MRSA) is a major cause of healthcare-associated infections (HAI). Contact isolation has been traditionally implemented to stop transmission but its impact is increasingly questioned. METHODS: A single center, retrospective, nonrandomized, observational, quasi-experimental study compared MRSA HAI rates between pre-/postdiscontinuation of MRS…			Am J Infect Control
		436	N	1	A. M. AlAhdal, S. A. Alsada, H. A. Alrashed, L. I. Al Bazroun and A. Alshoaibi	2022	Impact of the COVID-19 Pandemic on Levels of Device-Associated Infections and Hand Hygiene Compliance	Background Healthcare-associated infections (HAIs) have been a major issue in intensive care units (ICUs), contributing to increased morbidity and mortality. They affect patients during the delivery of health care in hospitals where such infections were not present at the time of admission. Meanwhile, the course of coronavirus disease 2019 (COVID-19) may necessitate the transfer of critically ill…			Cureus
	MT	437	Y		L. A. Al-Bizri, A. T. Vahia, K. Rizvi, A. C. Bardossy, P. K. Robinson, R. T. Shelters, S. Klotz, P. M. Starr, K. Q. Reyes, G. Suleyman and G. J. Alangaden	2022	Effect of a urine culture stewardship initiative on urine culture utilization and catheter-associated urinary tract infections in intensive care units	OBJECTIVE: Urine cultures have poor specificity for catheter-associated urinary tract infections (CAUTIs). We evaluated the effect of a urine-culture stewardship program on urine culture utilization and CAUTI in adult intensive care units (ICUs). DESIGN: A quasi-interventional study was performed from 2015 to 2017. SETTING AND PATIENTS: The study cohort comprised 21,367 patients admitted to the I…	Specimens and Cultures	Culture stewardship (IUC overutilization)	Infect Control Hosp Epidemiol
	MT	438	N	7	S. D. Advani, B. A. Smith, J. Seidelman, N. Turner, D. J. Anderson and S. S. Lewis	2022	Comparison of metrics used to track central-line-associated bloodstream infections (CLABSIs) and catheter-associated urinary tract infections (CAUTIs) across a regional network	The paradoxical relationship between standardized infection ratio and standardized utilization ratio for catheter-associated urinary tract infections (CAUTIs) in contrast to central-line-associated bloodstream infections (CLABSIs), in addition to CAUTI definition challenges, incentivizes hospitals to focus their prevention efforts on urine culture stewardship rather than catheter avoidance and ca…			Infect Control Hosp Epidemiol
		439	N	1	J. Adams, T. Mauldin, K. Yates, C. Zumwalt, T. Ashe, D. Cervantes and M. H. Tao	2022	Factors related to the accurate application of NHSN surveillance definitions for CAUTI and CLABSI in Texas hospitals: A cross-sectional survey	Previous studies indicate variability in the accurate application of National Healthcare Safety Network surveillance criteria with limited data on possible contributing factors. In this cross-sectional, convenience sampled web-based survey sent to members of Texas infection prevention and control organizations, training, experience, and time spent on surveillance was collected and assessed includ…			Am J Infect Control
	MT	440	N	1	M. Abdel-Fattah, D. Johnson, L. Constable, R. Thomas, S. Cotton, S. Tripathee, D. Cooper, S. Boran, K. Dimitropoulos, S. Evans, P. Granitsiotis, H. Hashim, M. Kilonzo, J. Larcombe, P. Little, S. MacLennan, P. Murchie, P. K. Myint, J. N'Dow, J. Norrie, M. I. Omar, C. Paterson, G. Scotland, N. Thiruchelvam and G. MacLennan	2022	Randomised controlled trial comparing the clinical and cost-effectiveness of various washout policies versus no washout policy in preventing catheter associated complications in adults living with long-term catheters: study protocol for the CATHETER II study	BACKGROUND: Various washout policies are widely used in adults living with long-term catheters (LTC). There is currently insufficient evidence on the benefits and potential harms of prophylactic LTC washout policies in the prevention of blockages and other LTC-related adverse events, such as urinary tract infections. CATHETER II tests the hypothesis that weekly prophylactic LTC washouts (normal s…			Trials
		441	N	1	J. Aaron, L. J. van Zyl and L. M. T. Dicks	2022	Isolation and Characterization of Lytic Proteus Virus 309	Proteus mirabilis is frequently associated with complicated urinary tract infections (UTIs) and is the main cause of catheter-associated urinary tract infections (CAUTIs). Treatment of such infections is complicated and challenging due to the biofilm forming abilities of P. mirabilis. If neglected or mistreated, infections may lead to life-threating conditions such as cystitis, pyelonephritis, ki…			Viruses
		442	N	2		2022	NICE guidance regarding advanced renal cancer, catheter associated urinary tract infections, lymphoedema and advanced urothelial cancer				BJU Int
		443	N	1	D. Z. Zmejkoski, Z. M. Marković, N. M. Zdravković, D. D. Trišić, M. D. Budimir, S. B. Kuzman, N. O. Kozyrovska, I. V. Orlovska, N. Bugárová, Đ. Petrović, M. Kováčová, A. Kleinová, Z. Špitalský, V. B. Pavlović and B. M. Todorović Marković	2021	Bactericidal and antioxidant bacterial cellulose hydrogels doped with chitosan as potential urinary tract infection biomedical agent	Therapy of bacterial urinary tract infections (UTIs) and catheter associated urinary tract infections (CAUTIs) is still a great challenge because of the resistance of bacteria to nowadays used antibiotics and encrustation of catheters. Bacterial cellulose (BC) as a biocompatible material with a high porosity allows incorporation of different materials in its three dimensional network structure. I…			RSC Adv
	MT	444	N	1	M. D. Zilberberg, B. H. Nathanson, K. Sulham and A. F. Shorr	2021	Multiple antimicrobial resistance and outcomes among hospitalized patients with complicated urinary tract infections in the US, 2013-2018: a retrospective cohort study	BACKGROUND: Complicated urinary tract infection (cUTI) is common among hospitalized patients. Though carbapenems are an effective treatment in the face of rising resistance, overuse drives carbapenem resistance (CR). We hypothesized that resistance to routinely used antimicrobials is common, and, despite frequent use of carbapenems, associated with an increased risk of inappropriate empiric treat…			BMC Infect Dis
		445	N	1	S. Zhao, Q. Zou, C. Zhang, L. Zhang, Q. Wu, X. Deng and H. Wang	2021	[Design and application of Checklist for quality control in intensive care unit]	OBJECTIVE: To design a Checklist for quality control in intensive care unit and observe the effect of clinical application. METHODS: By consulting guidelines and literature, such as Critical care medicine professional medical quality control index (2015 edition), the quality control Checklist of intensive care unit was designed. It included four parts: quality control data collection, medical rec…			Zhonghua Wei Zhong Bing Ji Jiu Yi Xue
		446	N	1	S. Zhang, X. Liang, G. M. Gadd and Q. Zhao	2021	Marine Microbial-Derived Antibiotics and Biosurfactants as Potential New Agents against Catheter-Associated Urinary Tract Infections	Catheter-associated urinary tract infections (CAUTIs) are among the leading nosocomial infections in the world and have led to the extensive study of various strategies to prevent infection. However, despite an abundance of anti-infection materials having been studied over the last forty-five years, only a few types have come into clinical use, providing an insignificant reduction in CAUTIs. In r…			Mar Drugs
	MT	447	Y		L. Zhang, X. Yang, Y. Tian, Q. Yu, Y. Xu, D. Zhou, Z. Wu and X. Zhao	2021	The feasibility and advantages of immediate removal of urinary catheter after lobectomy: A prospective randomized trial	AIM: This study aims to evaluate the feasibility and advantages of immediate urinary catheter removal compared with prolonged indwelling catheterization in lung cancer lobectomy. DESIGN: This study was designed as a prospective, single-centre, randomized and open-label clinical study. METHODS: People with lung cancer undergoing lobectomy/pneumonectomy were recruited and randomly allocated to two …	Device Placement	Removal	Nurs Open
		448	N	1	S. Zayet, S. Lang, P. Garnier, A. Pierron, J. Plantin, L. Toko, P. Y. Royer, M. Villemain, T. Klopfenstein and V. Gendrin	2021	Leclercia adecarboxylata as Emerging Pathogen in Human Infections: Clinical Features and Antimicrobial Susceptibility Testing	(1) Background: Leclercia adecarboxylata (L. adecarboxylata) is a gram-negative bacillus of the Enterobacteriaceae family, which is uncommonly isolated from clinical specimens. L. adecarboxylata is considered as an aquatic opportunistic pathogen and most of the human infections are polymicrobial and usually occur in immunocompromised hosts. (2) Methods: In this retrospective study, we included al…			Pathogens
		449	N	1	F. Yuan, Z. Huang, T. Yang, G. Wang, P. Li, B. Yang and J. Li	2021	Pathogenesis of Proteus mirabilis in Catheter-Associated Urinary Tract Infections	Proteus mirabilis (PM) is a Gram-negative rod-shaped bacterium and widely exists in the natural environment, and it is most noted for its swarming motility and urease activity. PM is the main pathogen causing complicated urinary tract infections (UTIs), especially catheter-associated urinary tract infections. Clinically, PM can form a crystalline biofilm on the outer surface and inner cavity of t…			Urol Int
		450	N	1	K. Yu, A. Alzahrani, S. Khoddami, D. Ferreira, K. B. Scotland, J. T. J. Cheng, H. Yazdani-Ahmadabadi, Y. Mei, A. Gill, L. E. Takeuchi, E. Yeung, D. Grecov, R. E. W. Hancock, B. H. Chew, D. Lange and J. N. Kizhakkedathu	2021	Self-Limiting Mussel Inspired Thin Antifouling Coating with Broad-Spectrum Resistance to Biofilm Formation to Prevent Catheter-Associated Infection in Mouse and Porcine Models	Catheter-associated urinary tract infections (CAUTIs) are one of the most commonly occurring hospital-acquired infections. Current coating strategies to prevent catheter-associated biofilm formation are limited by their poor long-term efficiency and limited applicability to diverse materials. Here, the authors report a highly effective non-fouling coating with long-term biofilm prevention activit…			Adv Healthc Mater
		451	N	1	K. Yu, A. Alzahrani, S. Khoddami, J. T. J. Cheng, Y. Mei, A. Gill, H. D. Luo, E. F. Haney, K. Hilpert, R. E. W. Hancock, D. Lange and J. N. Kizhakkedathu	2021	Rapid Assembly of Infection-Resistant Coatings: Screening and Identification of Antimicrobial Peptides Works in Cooperation with an Antifouling Background	Bacterial adhesion and the succeeding biofilm formation onto surfaces are responsible for implant- and device-associated infections. Bifunctional coatings integrating both nonfouling components and antimicrobial peptides (AMPs) are a promising approach to develop potent antibiofilm coatings. However, the current approaches and chemistry for such coatings are time-consuming and dependent on substr…			ACS Appl Mater Interfaces
		452	N	1	S. A. Wilks, V. V. Koerfer, J. A. Prieto, M. Fader and C. W. Keevil	2021	Biofilm Development on Urinary Catheters Promotes the Appearance of Viable but Nonculturable Bacteria	Catheter-associated urinary tract infections have serious consequences, for both patients and health care resources. Much work has been carried out to develop an antimicrobial catheter. Although such developments have shown promise under laboratory conditions, none have demonstrated a clear advantage in clinical trials. Using a range of microbiological and advanced microscopy techniques, a detail…			mBio
		453	N	1	A. N. White, B. S. Learman, A. L. Brauer and C. E. Armbruster	2021	Catalase Activity is Critical for Proteus mirabilis Biofilm Development, Extracellular Polymeric Substance Composition, and Dissemination during Catheter-Associated Urinary Tract Infection	Proteus mirabilis is a leading uropathogen of catheter-associated urinary tract infections (CAUTIs), which are among the most common health care-associated infections worldwide. A key factor that contributes to P. mirabilis pathogenesis and persistence during CAUTI is the formation of catheter biofilms, which provide increased resistance to antibiotic treatment and host defense mechanisms. Anothe…			Infect Immun
	MT	454	Y		C. Warren, J. D. Fosnacht and E. E. Tremblay	2021	Implementation of an external female urinary catheter as an alternative to an indwelling urinary catheter	BACKGROUND: Until recently, there has been a lack of viable alternative to an indwelling urinary catheter for female patients that require precise urine output measurements. With the introduction of external female urinary catheters, we can now substitute this type of device for an indwelling urinary catheter in many patients, decreasing their risk of catheter-associated urinary tract infections.…	Device Placement	Device selection (external catheter)	Am J Infect Control
	MT- no PDF	455	N	10	A. Wakefield	2021	Use of indwelling catheters and preventing catheter-associated urinary tract infections	Indwelling urinary catheters are considered an important healthcare intervention for many patients. However, these devices must be used with caution because they are associated with a risk of various potential complications such as catheter-associated urinary tract infections (CAUTIs), as well as a financial burden for healthcare organisations. This article outlines the various types of indwellin…			Nurs Stand
	MT	456	Y		R. Vopni, A. Voice, C. S. de Riese, J. Garza and W. T. de Riese	2021	Use of Antimicrobial-Coated Catheters in Preventing Catheter-Associated Urinary Tract Infections and Bacteriuria: A Meta-Analysis for Clinicians	INTRODUCTION: Catheter-associated urinary tract infections comprise a significant burden to the health care system and are of major concern for indwelling catheter use. Catheter coatings have been studied for their potential to reduce risk of infection. The purpose of this meta-analysis is to determine the efficacy of coated catheters across clinical studies in preventing these common nosocomial …	Device Placement	Device selection (coating)	Urol Pract		Catheter coatings
		457	N	1	N. Viet Hung, P. T. Hang, V. D. Rosenthal, L. Thi Anh Thu, L. Thi Thu Nguyet, N. Quy Chau, T. Anh Thu, D. P. P. Anh, T. T. M. Hanh, T. T. T. Hang, D. T. Van Trang, N. P. Tien, V. T. Hong Thoa and Q. Minh Đ	2021	Multicenter Study of Device-Associated Infection Rates, Bacterial Resistance, Length of Stay, and Mortality in Intensive Care Units of 2 Cities of Vietnam: International Nosocomial Infection Control Consortium Findings	OBJECTIVE: The aim of the study was to report the results of the International Nosocomial Infection Control Consortium (INICC) study conducted from May 2008 to March 2015. METHODS: A device-associated healthcare-acquired infection surveillance study in three adult intensive care units (ICUs) and 1 neonatal ICU from 4 hospitals in Vietnam using U.S. the Centers for Disease Control and Prevention's…			J Patient Saf
		458	N	1	V. Verma, K. Savickaite, S. Rajshekhar and A. Pradhan	2021	Risk factors for postoperative voiding dysfunction following surgery for pelvic organ prolapse	OBJECTIVE: Short-term postoperative voiding dysfunction (POVD) is common in women undergoing surgery for pelvic organ prolapse. It results in increased catheter burden for patients and health services, and catheter-associated urinary tract infections (CAUTIs), thereby escalating the overall cost of treatment. Our aim was to determine the risk factors for voiding dysfunction following surgery for …			Eur J Obstet Gynecol Reprod Biol
	MT	459	Y		S. G. Van Decker, N. Bosch and J. Murphy	2021	Catheter-associated urinary tract infection reduction in critical care units: a bundled care model	Catheter-associated urinary tract infections (CAUTIs) represent approximately 9% of all hospital acquired infections, and approximately 65%-70% of CAUTIs are believed to be preventable. In the spring of 2013, Boston Medical Center (BMC) began an initiative to decrease CAUTI rates within its intensive care units (ICUs). A CAUTI taskforce convened and reviewed process maps and gap analyses. Based o…	Surveillance	CAUTI task force (reviewed process maps and gap analyses)	BMJ Open Qual
	MT	460	Y		A. Uhr, L. Glick, S. Barron, J. Zavodnick, J. R. Mark, P. Shenot and A. Murphy	2021	How I Do It: PureWick female external catheter: a non-invasive urine management system for incontinent women	Catheter associated urinary tract infections (CAUTIs) are common hospital-acquired infections and remain a significant medical and financial challenge to the healthcare system. Despite this risk, incontinent women may require prolonged catheterization to accurately monitor urine output and prevent skin breakdown. The PureWick Female External Urinary Catheter is a promising non-invasive urine coll…	Device Placement	Device selection (external catheter)	Can J Urol
	MT	461	N	1	A. Turjeman, T. Babich, M. Pujol, J. Carratalà, E. Shaw, A. Gomila-Grange, C. Vuong, I. Addy, I. Wiegand, S. Grier, A. MacGowan, C. Vank, N. Cuperus, L. van den Heuvel, L. Leibovici and N. Eliakim-Raz	2021	Risk factors for enterococcal urinary tract infections: a multinational, retrospective cohort study	Complicated urinary tract infection (cUTI) is a frequent cause of morbidity. In this multinational retrospective cohort study, we aimed to demonstrate risk factors for enterococcal UTI. Univariate and multivariate analyses of risk factors for enterococcal infection were performed. Among 791 hospitalized patients with cUTI, enterococci accounted for approximately 10% of cases (78/791). Risk factor…			Eur J Clin Microbiol Infect Dis
		462	N	1	T. H. Tsai, M. D. Gerst, C. Engineer and H. P. Lehmann	2021	Applying Decision Science to the Prioritization of Healthcare-Associated Infection Initiatives	OBJECTIVES: Improving patient quality remains a top priority from the perspectives of both patient outcomes and cost of care. The continuing threat to patient safety has resulted in an increasing number of options for patient safety initiatives, making choices more difficult because of competing priorities. This study provides a proof of concept for using low-cost decision science methods for pri…			J Patient Saf
		463	N	1	T. Tjoa, V. K. Rathi, N. Goyal, B. B. Yarlagadda, M. B. Barshak, D. L. Rich, K. S. Emerick, D. T. Lin, D. G. Deschler and M. L. Durand	2021	Pneumonia, urinary tract infection, bacteremia, and Clostridioides difficile infection following major head and neck free and pedicled flap surgeries	OBJECTIVES: Medical postoperative infections (MPIs) are important causes of morbidity following major head and neck free and pedicled flap reconstruction, but the incidence, time of onset, and microbiology are not well characterized. MATERIALS AND METHODS: Medical records were reviewed of all head and neck flap surgeries performed 2009-2014 at an academic medical center. Postoperative pneumonia, …			Oral Oncol
		464	N	1	A. A. Thomas, P. J. Korienek, S. A. Reid, R. A. Dierkhising, A. S. Dababneh and S. R. Lessard	2021	Effect of Pharmacist Audit on Antibiotic Duration for Pneumonia and Urinary Tract Infection	OBJECTIVE: To assess the effect of clinical pharmacists in daily audits, under the direction of an antimicrobial stewardship program, of antibiotic treatment durations for the common inpatient disease states of community-acquired pneumonia (CAP) and urinary tract infection (UTI). PATIENTS AND METHODS: This was a retrospective single-center cohort study that evaluated the difference in the duratio…			Mayo Clin Proc Innov Qual Outcomes
	MT	465	N	1	S. Takahashi, S. Arakawa, K. Ishikawa, J. Kamei, K. Kobayashi, K. Shigemura, S. Takahashi, Y. Hiyama, R. Hamasuna, H. Hayami, S. Yazawa, M. Yasuda, Y. Togo, S. Yamamoto, K. Wada and T. Watanabe	2021	Guidelines for Infection Control in the Urological Field, including Urinary Tract Management (revised second edition)	The Committee for the Development of Guidelines for Infection Control in the Urological Field, including Urinary Tract Management of the Japanese Urological Association, together with its systematic review team and external reviewers, have prepared a set of practice guidelines, an abridged version of which is published herein. These guidelines cover the following topics: (i) foundations of infect…			Int J Urol
		466	N	1	T. Tailly, R. A. MacPhee, P. Cadieux, J. P. Burton, J. Dalsin, C. Wattengel, J. Koepsel and H. Razvi	2021	Evaluation of Polyethylene Glycol-Based Antimicrobial Coatings on Urinary Catheters in the Prevention of Escherichia coli Infections in a Rabbit Model	Introduction and Objective: Catheter-associated urinary tract infections are a major cause of patient morbidity and mortality. Despite many attempts to design biomaterials that might reduce the risk, none has had a profound impact on reducing the incidence of this most common nosocomial infection. Recent in vitro work, however, has shown promise for a silver-based biomaterial coating composed of …			J Endourol
		467	N	1	A. Tabatabaei, K. Ahmadi, A. N. Shabestari, N. Khosravi and A. Badamchi	2021	Virulence genes and antimicrobial resistance pattern in Proteus mirabilis strains isolated from patients attended with urinary infections to Tertiary Hospitals, in Iran	BACKGROUND: Proteus mirabilis is a frequent reason for catheter-associated urinary tract infections (UTIs). The aim of this study was to identify virulence genes and antimicrobial resistance patterns in P. mirabilis strains isolated from patients who attended a tertiary hospital in Iran. METHODS: In this study, 100 P. mirabilis strains from urine samples were isolated. These isolated strains were…			Afr Health Sci
		468	N	1	A. E. Steinberger, N. A. Wilson, C. Fairfax, S. J. Treon, M. Herndon, T. L. Levene and M. S. Keller	2021	Implementation of a clinical guideline for nonoperative management of isolated blunt renal injury in children	BACKGROUND: The aim was to evaluate the impact of a standardized nonoperative management protocol by comparing patients with isolated blunt renal injury before and after implementation. METHODS: We retrospectively reviewed the trauma registry at our Level 1 pediatric trauma center. We compared consecutive patients (≤ 18 years) managed nonoperatively for blunt renal injury Pre (1/2010-9/2014) and …			Surg Open Sci
	MT	469	N	1	K. Stærk, R. B. Grønnemose, Y. Palarasah, H. J. Kolmos, L. Lund, M. Alm, P. Thomsen and T. E. Andersen	2021	A Novel Device-Integrated Drug Delivery System for Local Inhibition of Urinary Tract Infection	Background: Catheter-associated urinary tract infection (CAUTI) is a frequent community-acquired infection and the most common nosocomial infection. Here, we developed a novel antimicrobial catheter concept that utilizes a silicone-based interpenetrating polymer network (IPN) as balloon material to facilitate a topical slow-release prophylaxis of antibacterial agents across the balloon to the uri…			Front Microbiol
		470	N	1	P. Sreeramoju, K. Voy-Hatter, C. White, R. Ruggiero, C. Girod, J. Minei, K. Garvey, J. Herrington, A. Minhajuddin, C. Madden, R. Haley and F. Cerise	2021	Results and lessons from a hospital-wide initiative incentivised by delivery system reform to improve infection prevention and sepsis care	BACKGROUND: An academic safety-net hospital leveraged the federally funded state Delivery System Reform Incentive Payment programme to implement a hospital-wide initiative to reduce healthcare-associated infections (HAIs) and improve sepsis care. METHODS: The study period was from 2013 to 2017. The setting is a 770-bed urban hospital with six intensive care units and a large emergency department.…			BMJ Open Qual
	MT	471	Y		R. L. Snyder, K. A. White, J. B. Glowicz, S. A. Novosad, E. A. Soda, S. Hsu, D. T. Kuhar and R. L. Cochran	2021	Gaps in infection prevention practices for catheter-associated urinary tract infections and central line-associated bloodstream infections as identified by the Targeted Assessment for Prevention Strategy	BACKGROUND: Catheter-associated urinary tract infections (CAUTI) and central line-associated bloodstream infections (CLABSI) represent a substantial portion of health care-associated infections (HAIs) reported in the United States. The Targeted Assessment for Prevention Strategy is a quality improvement framework to reduce health care-associated infections. Data from the Targeted Assessment for P…	Prevention Strategies	CAUTI prevention	Am J Infect Control
	MT	472	N	7	S. Singh, L. D. G. Angus, S. Munnangi, D. Shaikh, J. C. Digiacomo, V. C. Angara, A. Brown and T. Akadiri	2021	Reducing Catheter-Associated Urinary Tract Infection: The Impact of Routine Screening in the Geriatric Hip Fracture Population	BACKGROUND: Catheter-associated urinary tract infection (CAUTI) is a noted complication among geriatric hip fracture patients. This complication results in negative outcomes for both the patients and the institution providing care. Screening measures to identify predisposing factors, with early diagnosis and treatment of urinary tract infection (UTI) present on admission, may lead to reduced rate…			J Trauma Nurs
		473	N	1	A. Shittu, E. Hannon, J. Kyriacou, D. Arnold, M. Kitz, Z. Zhang, C. Chan and R. Kohli-Seth	2021	Improving Care for Critical Care Patients by Strategic Alignment of Quality Goals With a Physician Financial Incentive Model	BACKGROUND AND OBJECTIVES: The passage of the Affordable Care Act has ignited a shift from the pay-for-performance model to value-based care with a particular relevance in critical care settings. Provider incentive programs are widely considered as a means to reward providers based on the achievement of preset quality metrics. This article aims to demonstrate the effects of a provider incentive p…			Qual Manag Health Care
		474	N	1	J. H. Shin, S. Mizuno, T. Okuno, H. Itoshima, N. Sasaki, S. Kunisawa, M. Kaku, M. Yoshida, Y. Gu, D. Morii, K. Shibayama, N. Ohmagari and Y. Imanaka	2021	Nationwide multicenter questionnaire surveys on countermeasures against antimicrobial resistance and infections in hospitals	BACKGROUND: The goals of the National Action Plan on Antimicrobial Resistance (AMR) of Japan include "implementing appropriate infection prevention and control" and "appropriate use of antimicrobials," which are relevant to healthcare facilities. Specifically, linking efforts between existing infection control teams and antimicrobial stewardship programs was suggested to be important. Previous st…			BMC Infect Dis
	MT	475	Y		Y. Shen and H. Cui	2021	Diagnostic accuracy of electronic surveillance tool for catheter-associated urinary tract infections in tertiary care hospitals: A meta-analysis	BACKGROUND: Automated systems have been developed to reduce labor-intensive manual recordings during nosocomial infection surveillance. The diagnostic accuracies of these systems have differed in various settings. METHODS: We designed this meta-analysis to evaluate the diagnostic accuracy of an electronic surveillance tool for catheter-associated urinary tract infections (CAUTIs) in tertiary care…	Surveillance	Monitoring (electronic tool)	Medicine (Baltimore)
	MT	476	Y		H. N. Shadle, V. Sabol, A. Smith, H. Stafford, J. A. Thompson and M. Bowers	2021	A Bundle-Based Approach to Prevent Catheter-Associated Urinary Tract Infections in the Intensive Care Unit	BACKGROUND: Catheter-associated urinary tract infections are the second most common health care-associated infections, occurring most frequently in intensive care units. These infections negatively affect patient outcomes and health care costs. LOCAL PROBLEM: The targeted institution for this improvement project reported 13 catheter-associated urinary tract infections in 2018, exceeding the hospi…	Bundle	CAUTI prevention	Crit Care Nurse
		477	N	1	R. R. Sankaran, J. M. Ameling, A. E. M. Cohn, C. M. Grum and J. Meddings	2021	A Practical Guide for Building Collaborations Between Clinical Researchers and Engineers: Lessons Learned From a Multidisciplinary Patient Safety Project	OBJECTIVES: Engineering and operations research have much to contribute to improve patient safety, especially within complex, highly regulated, and constantly evolving hospital environments. Despite new technologies, clinical checklists, and alarm systems, basic challenges persist that impact patient safety, such as how to improve communication between healthcare providers to prevent hospital-acq…			J Patient Saf
	MT	478	Y		N. Root, A. E. Horigan and M. E. Lough	2021	External Female Urinary Catheter: Implementation in the Emergency Department	The emergency department is a care environment in which indwelling urinary catheters are placed frequently; however, the significance of the role of the emergency department in catheter-associated urinary tract infection prevention has been overlooked. The use of an external female urinary catheter is an alternative to placing an indwelling urinary catheter for female patients in the emergency de…	Device Placement	Device selection (external catheter)	J Emerg Nurs
	MT	479	N	1	M. Rico, R. Sulaiman and R. MacLeod	2021	Asymptomatic bacteriuria: Impact of an antimicrobial stewardship bundle to reduce unnecessary antibiotics in patients without urinary catheters	PURPOSE: The purpose of this study was to evaluate the effect of an antimicrobial stewardship bundle on the management of asymptomatic bacteriuria (ASB). METHODS: In this quasi-experimental study, patients were selected by retrospective, consecutive sampling of patients with a positive urine culture report in 3 separate groups: preintervention, postdiagnostic intervention, and posteducation. Pati…			Am J Health Syst Pharm
		480	N	1	C. J. Rice, S. A. Kelly, S. C. O'Brien, E. M. Melaugh, J. C. B. Ganacias, Z. H. Chai, B. F. Gilmore and T. Skvortsov	2021	Novel Phage-Derived Depolymerase with Activity against Proteus mirabilis Biofilms	The adherence of Proteus mirabilis to the surface of urinary catheters leads to colonization and eventual blockage of the catheter lumen by unique crystalline biofilms produced by these opportunistic pathogens, making P. mirabilis one of the leading causes of catheter-associated urinary tract infections. The Proteus biofilms reduce efficiency of antibiotic-based treatment, which in turn increases…			Microorganisms
	MT	481	Y		S. Reid, J. Brocksom, R. Hamid, A. Ali, N. Thiruchelvam, A. Sahai, C. Harding, S. Biers, M. Belal, R. Barrett, J. Taylor and R. Parkinson	2021	British Association of Urological Surgeons (BAUS) and Nurses (BAUN) consensus document: management of the complications of long-term indwelling catheters	OBJECTIVE: To look at best evidence and expert opinion to provide advice in the form of a consensus statement lead by Female, Neurological and Urodynamic Urology (FNUU) section of the British Association of Urological Surgeons (BAUS) in conjunction with the British Association of Urological Nurses (BAUN). METHODS: Initially a literature search was performed with incorporation of aspects of the ex…	Bundle		BJU Int
	MT	482	Y		L. Rearigh, G. Gillett, A. Sy, T. Micheels, L. Evans, K. Goetschkes, T. C. Van Schooneveld, E. Lyden and M. E. Rupp	2021	Effect of an external urinary collection device for women on institutional catheter utilization and catheter-associated urinary tract infections	External urinary collection devices (EUCDs) may reduce indwelling catheter usage and catheter-associated urinary tract infections (CAUTIs). In this retrospective quasi-experimental study, we demonstrated that EUCD implementation in women was associated with significantly decreased indwelling catheter usage and a trend (P = .10) toward decreased CAUTI per 1,000 patient days.	Device Placement	Device selection (external catheter)	Infect Control Hosp Epidemiol
		483	N	1	P. Rathinam, B. M. Murari and P. Viswanathan	2021	Biofilm inhibition and antifouling evaluation of sol-gel coated silicone implants with prolonged release of eugenol against Pseudomonas aeruginosa	The incidence of biofilm-linked catheter-associated urinary tract infections (CAUTIs) is increasing across the world. However, there is no clinical evidence to support the modifications of biomaterials, such as antimicrobial agent-coated catheters, that are known to reduce the risk of bacterial colonization and resistance development. The present study developed and tested silicone segments coate…			Biofouling
	MT	484	N	1	H. Qiao, J. Yang and C. Wang	2021	Effect of Cluster Nursing Based on Risk Management Strategy on Urinary Tract Infection in Patients With Severe Craniocerebral Injury	OBJECTIVE: To observe the effect of cluster nursing based on risk management strategy in the management of urinary tract infection in patients with severe craniocerebral injury. METHODS: A total of 116 patients with severe craniocerebral injury who were admitted to our hospital from March 2019 to March 2021 were included. They were divided into the control group (58 patients) and the observation …			Front Surg
	MT	485	Y		C. L. Pratt, Z. Rehan, L. Xing, L. Gilbert, B. Fillier, B. Barrett and P. Daley	2021	Modified reporting of positive urine cultures to reduce inappropriate antibiotic treatment of catheter-associated asymptomatic bacteriuria (CA-ASB) among inpatients, a randomized controlled trial	OBJECTIVE: To determine whether modified reporting of positive urine cultures collected from indwelling catheters improved treatment decisions without causing harm. DESIGN: Prospective, unblinded, randomized control trial. SETTING: Two tertiary-care hospitals. PARTICIPANTS: Overall, 100 consecutive positive urine cultures collected from catheterized inpatients were randomized between standard and…	Specimens and Cultures	Culture Stewardship	Infect Control Hosp Epidemiol
		486	N	1	H. Pinto, M. Simões and A. Borges	2021	Prevalence and Impact of Biofilms on Bloodstream and Urinary Tract Infections: A Systematic Review and Meta-Analysis	This study sought to assess the prevalence and impact of biofilms on two commonly biofilm-related infections, bloodstream and urinary tract infections (BSI and UTI). Separated systematic reviews and meta-analyses of observational studies were carried out in PubMed and Web of Sciences databases from January 2005 to May 2020, following PRISMA protocols. Studies were selected according to specific a…			Antibiotics (Basel)
	MT	487	N	7	K. Perrin, A. Vats, A. Qureshi, J. Hester, A. Larson, A. Felipe, A. Sleiman, J. Baron-Lee and K. Busl	2021	Catheter-Associated Urinary Tract Infection (CAUTI) in the NeuroICU: Identification of Risk Factors and Time-to-CAUTI Using a Case-Control Design	BACKGROUND/OBJECTIVE: Catheter-associated urinary tract infections (CAUTIs) account for 25% of all hospital-acquired infections. Neuro-critically ill patients are at 2-5 times greater risk of developing CAUTI because of increased use of indwelling urinary catheters due to neurogenic urinary retention. Despite the heightened risk of CAUTI occurrence for the neuro-critically ill, there is little da…			Neurocrit Care
		488	N	5	D. Payne	2021	Catheters at home: managing urinary catheters in the home environment	In England, there are some 90000 people with catheters in the community, and community nurses often have to manage catheter-related problems. This article looks at these common catheter problems found in the community, for example, blockage, infections and positioning problems. These problems were identified by a literature review and from the author's experience, from many years working in the c…			Br J Community Nurs
		489	N	1	B. Page, M. Klompas, C. Chan, M. R. Filbin, S. Dutta, D. S. McEvoy, R. Clark, M. Leibowitz and C. Rhee	2021	Surveillance for Healthcare-Associated Infections: Hospital-Onset Adult Sepsis Events Versus Current Reportable Conditions	BACKGROUND: US hospitals are required by the Centers for Medicare and Medicaid Services to publicly report central line-associated bloodstream infections (CLABSIs), catheter-associated urinary tract infections (CAUTIs), Clostridioidesdiffficile, methicillin-resistant Staphylococcus aureus bacteremia, and selected surgical site infections for benchmarking and pay-for-performance programs. It is un…			Clin Infect Dis
	MT	490	N	1	Y. Oumer, B. Regasa Dadi, M. Seid, G. Biresaw and A. Manilal	2021	Catheter-Associated Urinary Tract Infection: Incidence, Associated Factors and Drug Resistance Patterns of Bacterial Isolates in Southern Ethiopia	INTRODUCTION: Catheter-associated urinary tract infections (CAUTIs) are the most common nosocomial infection and a leading cause of morbidity. The aim of this study was to determine the prevalence, associated factors and antibiogram of the bacterial isolates among CAUTIs patients. METHODS: A facility-based, cross-sectional study was conducted from March to December 2019 at Arba Minch General Hosp…			Infect Drug Resist
		491	N	1	C. C. H. Ong, S. Farhanah, K. Z. Linn, Y. W. Tang, C. Y. Poon, A. Y. Lim, H. R. Tan, N. H. Binte Hamed, X. Huan, S. H. Puah, B. C. H. Ho, M. M. L. Soon, B. S. P. Ang, S. Vasoo, M. Chan, Y. S. Leo, O. T. Ng and K. Marimuthu	2021	Nosocomial infections among COVID-19 patients: an analysis of intensive care unit surveillance data	Surveillance of nosocomial infections, like catheter-associated urinary tract infection (CAUTI), central line-associated bloodstream infection, possible ventilator-associated pneumonia and secondary bloodstream infections were observed to study the impact of COVID-19 outbreak in ICUs from Tan Tock Seng Hospital and National Centre for Infectious Diseases, Singapore between February and June 2020.…			Antimicrob Resist Infect Control
	MT	492	N	7	N. A. Obaid	2021	Preventive Measures and Management of Catheter-Associated Urinary Tract Infection in Adult Intensive Care Units in Saudi Arabia	Catheter-associated Urinary Tract Infection (CAUTI) has been studied worldwide as part of device-related healthcare infection. CAUTI is one of the most commonly reported infections in the literature, which occurs during clinical practice in Intensive Care Units (ICUs) and non-ICU departments. Many studies have covered the CAUTI rate in Saudi Arabia mainly in the ICU covering single or multiple ho…			J Epidemiol Glob Health
		493	N	1	N. Noori Goodarzi, N. Bolourchi, S. Fereshteh and F. Badmasti	2021	Introduction of novel putative immunogenic targets against Proteus mirabilis using a reverse vaccinology approach	Multi-drug resistance of Proteus mirabilis, a frequent cause of catheter-associated urinary tract infections, renders ineffective treatment. Therefore, new advanced strategies are needed to overcome it. In the meantime, vaccination may be the most effective and promising method. In this study antigenicity, allergenicity, subcellular localization, human homology, B-cell epitopes and MHC-II binding…			Infect Genet Evol
		494	N	1	H. Nishimuta, S. Kusachi, M. Watanabe, K. Asai, T. Kiribayashi, T. Niitsuma, H. Maruyama and K. Tanemoto	2021	Impact of postoperative remote infection on length of stay and medical costs in hospitals in Japan	PURPOSE: To analyze the impact of postoperative remote infections (PRIs) on medical expenditure. METHODS: The subjects of this retrospective study were 338 patients who had undergone gastroenterological surgery at one of the 20 Japanese institutions within the Japan Society for Surgical Infection (JSSI) and mainly authorized as educational institutions. The patients were allocated to 169 pairs of…			Surg Today
		495	N	1	M. S. Niederman, R. M. Baron, L. Bouadma, T. Calandra, N. Daneman, J. DeWaele, M. H. Kollef, J. Lipman and G. B. Nair	2021	Initial antimicrobial management of sepsis	Sepsis is a common consequence of infection, associated with a mortality rate > 25%. Although community-acquired sepsis is more common, hospital-acquired infection is more lethal. The most common site of infection is the lung, followed by abdominal infection, catheter-associated blood steam infection and urinary tract infection. Gram-negative sepsis is more common than gram-positive infection, bu…			Crit Care
		496	N	1	V. H. Nguyen, F. Khan, B. M. Shipman, M. L. Neugent, N. V. Hulyalkar, N. Y. Cha, P. E. Zimmern and N. J. De Nisco	2021	A Semi-Quantitative Assay to Measure Glycosaminoglycan Degradation by the Urinary Microbiota	Glycosaminoglycans (GAGs) are linear polysaccharides and are among the primary components of mucosal surfaces in mammalian systems. The GAG layer lining the mucosal surface of the urinary tract is thought to play a critical role in urinary tract homeostasis and provide a barrier against urinary tract infection (UTI). This key component of the host-microbe interface may serve as a scaffolding site…			Front Cell Infect Microbiol
		497	N	1	E. M. Negm, H. A. Othman, M. M. Tawfeek, M. M. Zalat, R. H. El-Sokkary and K. M. Alanwer	2021	Impact of a comprehensive care bundle educational program on device-associated infections in an emergency intensive care unit	INTRODUCTION: Implementation of care bundles was shown to reduce the incidence of device-associated infections (DAIs). Substantial improvements in the rate of infection have been achieved by applying educational programs for infection control. Objectives: To demonstrate the impact of a comprehensive care bundle educational program (CCBEP) on DAIs, mortality rates in an emergency Intensive Care Un…			Germs
		498	N	1	M. T. Moyer, J. L. Hinkle and J. D. Mendez	2021	An Integrative Review: Early Mobilization of Patients With External Ventriculostomy Drains in the Neurological Intensive Care Unit	BACKGROUND: Patients in the intensive care unit (ICU) are at a high risk for immobility due to their high acuity and need for invasive devices including external ventriculostomy drains (EVDs). Prolonged patient immobilization is associated with poor outcomes. METHODS: Whittemore and Knafl's 5-stage framework was used to conduct an integrative review to synthesize findings from quantitative resear…			J Neurosci Nurs
		499	N	1	F. Mohammad Zadeh, H. Zarei and S. Honarmand Jahromy	2021	Type1 and 3 fimbriae phenotype and genotype as suitable markers for uropathogenic bacterial pathogenesis via attachment, cell surface hydrophobicity, and biofilm formation in catheter-associated urinary tract infections (CAUTIs)	OBJECTIVES: Catheters are one of the factors for complicated urinary tract infections. Uropathogenic bacteria can attach to the catheter via cell surface hydrophobicity (CSH), form biofilms, and remain in urinary tract. The study was evaluated phenotypic and genotypic characteristics of fimbriae in Klebsiella pneumoniae and uropathogenic Escherichia coli (UPEC) isolates from patients with cathete…			Iran J Basic Med Sci
		500	N	1	M. Mitra, A. Ghosh, R. Pal and M. Basu	2021	Prevention of hospital-acquired infections: A construct during Covid-19 pandemic	INTRODUCTION: Hospital-acquired infection (HAI) rates were reported to have declined in healthcare settings during the Covid-19 pandemic. Needless to mention that HAI is of paramount interest and relevance to a primary care physician who need to care from womb to tomb inside pandemic. OBJECTIVES: This study was conducted to find the impact of Covid-19 pandemic on the four parameters of HAIs, name…			J Family Med Prim Care
		501	N	5	B. G. Mitchell, G. Prael, C. Curryer, P. L. Russo, O. Fasugba, J. Lowthian, A. C. Cheng, J. Archibold, M. Robertson and M. Kiernan	2021	The frequency of urinary tract infections and the value of antiseptics in community-dwelling people who undertake intermittent urinary catheterization: A systematic review	BACKGROUND: This systematic review had 2 aims. First to identify the incidence of urinary tract infection (UTI) and bacteriuria in people undertaking intermittent catheterization (IC), second to determine the effectiveness of antiseptic cleaning of the meatal area prior to IC in reducing the incidence of UTI and bacteriuria. METHODS: A systematic review was conducted. Medline and the Cumulative I…			Am J Infect Control
	MT	502	Y		B. Mitchell, C. Curryer, E. Holliday, C. M. Rickard and O. Fasugba	2021	Effectiveness of meatal cleaning in the prevention of catheter-associated urinary tract infections and bacteriuria: an updated systematic review and meta-analysis	OBJECTIVE: A systematic review on meatal cleaning prior to urinary catheterisation and post catheterisation and reduces the risk catheter-associated urinary tract infections (CAUTIs) and bacteriuria was published in 2017, with further studies undertaken since this time. The objective of this paper is to present an updated systematic review on the effectiveness of antiseptic cleaning of the meatal…	Device Placement	Preparation (meatal cleaning)	BMJ Open		Greater specificity of meatal cleansing prior to catheter insertion
		503	N	1	A. Mirzaei, B. Nasr Esfahani, A. Raz, M. Ghanadian and S. Moghim	2021	From the Urinary Catheter to the Prevalence of Three Classes of Integrons, β-Lactamase Genes, and Differences in Antimicrobial Susceptibility of Proteus mirabilis and Clonal Relatedness with Rep-PCR	INTRODUCTION: Proteus mirabilis is a biofilm-forming agent that quickly settles on the urinary catheters and causing catheter-associated urinary tract infections. Thus, the spread of multidrug-resistant P. mirabilis isolates, with the ability to form a biofilm that carries integron, extended-spectrum β-lactamases (ESBLs), and plasmid-mediated colistin resistance genes (mcr), represents a severe t…			Biomed Res Int
		504	N	1	S. Milo, R. A. Heylen, J. Glancy, G. T. Williams, B. L. Patenall, H. J. Hathaway, N. T. Thet, S. L. Allinson, M. Laabei and A. T. A. Jenkins	2021	A small-molecular inhibitor against Proteus mirabilis urease to treat catheter-associated urinary tract infections	Infection and blockage of indwelling urinary catheters is significant owing to its high incidence rate and severe medical consequences. Bacterial enzymes are employed as targets for small molecular intervention in human bacterial infections. Urease is a metalloenzyme known to play a crucial role in the pathogenesis and virulence of catheter-associated Proteus mirabilis infection. Targeting urease…			Sci Rep
		505	N	1	A. Metsini, A. Widmer, W. Zingg, C. Gardiol, D. Vuichard-Gysin, M. Eder, J. Maag, M. Schlegel, J. Marschall, S. Harbarth and R. Sommerstein	2021	Evaluation of existing and desired measures to monitor, prevent and control healthcare-associated infections in Swiss hospitals	OBJECTIVES: Optimal surveillance and prevention of healthcare-associated infections (HAI) are crucial for a well-functioning health care system. With a view to establishing a national state-of-the-art programme for surveillance and prevention of HAIs, the Swiss National Center for Infection Control, Swissnoso, developed a survey to explore the options for expanding the existing Swiss HAI surveill…			Swiss Med Wkly
		506	N	1	A. S. McAlearney, A. A. Gaughan, M. J. DePuccio, S. R. MacEwan, C. Hebert and D. M. Walker	2021	Management practices for leaders to promote infection prevention: Lessons from a qualitative study	BACKGROUND: Prevention of healthcare-associated infections (HAIs) is critical to reduce preventable deaths and healthcare costs. Variable success with HAI prevention efforts has suggested that management practices are critical to support clinical infection prevention practices. This study examined hospital leaders' management practices around the prevention of catheter-associated urinary tract in…			Am J Infect Control
		507	N	1	P. Mathur, S. Khurana, S. Kumar, D. Gupta, R. Aggrawal, K. D. Soni, K. Goyal, N. Sokhal, G. P. Singh, A. Bindra, S. Sagar, K. Farooque, V. Sharma, V. Trikha, A. Gupta, A. Trikha and R. Malhotra	2021	Device associated infections at a trauma surgical center of India: Trend over eight years	BACKGROUND: Device-associated infections (DAIs) are an important cause of excessive stay and mortality in ICUs. Trauma patients are predisposed to acquire such infections due to various factors. The prevalence of HAIs is underreported from developing nations due to a lack of systematic surveillance. This study reports the rates and outcomes of DAIs at a dedicated Trauma Center in trauma patients …			Indian J Med Microbiol
		508	N	1	M. Masoudifar, M. M. Gouya, Z. Pezeshki, B. Eshrati, S. Afhami, M. R. Farzami and A. Seifi	2021	Health care-associated infections, including device-associated infections, and antimicrobial resistance in Iran: The national update for 2018	INTRODUCTION: Surveillance of health care-associated infections (HAIs) is an essential part of an efficient healthcare system. This study is an update on incidence and mortality rates of HAIs in Iran in 2018. METHODS: Almost all hospitals across the country (940 hospitals) entered the data of HAIs and denominators to the Iranian Nosocomial Infections Surveillance (INIS) software. Statistics were …			J Prev Med Hyg
	MT	509	N	1	S. Mangal, A. Pho, A. Arcia and E. Carter	2021	Patient and Family Engagement in Catheter-Associated Urinary Tract Infection (CAUTI) Prevention: A Systematic Review	BACKGROUND: Catheter-associated urinary tract infections (CAUTIs) are detrimental to health and are largely preventable with adherence to CAUTI prevention guidelines. Patient and family engagement in CAUTI prevention is often encouraged in these guidelines; however, little is known about how this engagement is operationalized in practice. A systematic review was conducted to synthesize the conten…			Jt Comm J Qual Patient Saf
	MT	510	Y		A. Luu, F. Dominguez, B. Yeshoua, C. Vo, S. Nallapa, D. Chung, N. Wald-Dickler, S. M. Butler-Wu, H. Khaleel, K. Chang, C. P. Canamar, P. Holtom and B. Spellberg	2021	Reducing Catheter-associated Urinary Tract Infections via Cost-saving Diagnostic Stewardship	We conducted a quality improvement project at our large, public, tertiary-care, academic hospital to reduce the standardized infection ratio (SIR) of hospital-acquired catheter-associated urinary tract infections (CAUTIs). Our diagnostic stewardship program, based on education and audit and feedback, significantly reduced inpatient urine culture orders and CAUTI SIR.	Specimens and Cultures	Culture Stewardship	Clin Infect Dis
		511	N	1	M. Loose, K. G. Naber, L. Purcell, M. P. Wirth and F. M. E. Wagenlehner	2021	Anti-Biofilm Effect of Octenidine and Polyhexanide on Uropathogenic Biofilm-Producing Bacteria	BACKGROUND: A catheter allowing a release of antibacterial substances such as antiseptics into the bladder could be a new way of preventing biofilm formation and subsequent catheter-associated urinary tract infections. METHODS: Minimal inhibitory and bactericidal concentration (MIC/MBC) determinations in cation-adjusted Mueller-Hinton broth and artificial urine were performed for 4 antiseptics ag…			Urol Int
		512	N	1	E. M. J. Lin, C. L. Lay, G. S. Subramanian, W. S. Tan, S. S. J. Leong, L. C. H. Moh and K. Lim	2021	Control Release Coating for Urinary Catheters with Enhanced Released Profile for Sustained Antimicrobial Protection	Catheter-associated urinary tract infections (CAUTIs) are common and pose significant costs to healthcare systems. To date, this problem is largely unsolved as commercially available antimicrobial catheters are still lacking in functionality and performance. A prior study by Lim et al. ( Biotechnol. Bioeng. 2018, 115 (8), 2000-2012) reported the development of a novel anhydrous polycaprolactone (…			ACS Appl Mater Interfaces
		513	N	1	H. A. Ladhani, V. P. Ho, C. C. Charbonnet, J. L. Sperry, F. X. Guyette, J. B. Brown, B. J. Daley, R. S. Miller, B. G. Harbrecht, H. A. Phelan and J. A. Claridge	2021	Dose-dependent association between blood transfusion and nosocomial infections in trauma patients: A secondary analysis of patients from the PAMPer trial	BACKGROUND: The Prehospital Air Medical Plasma (PAMPer) trial demonstrated a survival benefit to trauma patients who received thawed plasma as part of early resuscitation. The objective of our study was to examine the association between blood transfusion and nosocomial infections among trauma patients who participated in the PAMPer trial. We hypothesized that transfusion of blood products will b…			J Trauma Acute Care Surg
		514	N	1	S. Kundra, L. N. Lam, J. K. Kajfasz, L. G. Casella, M. J. Andersen, J. Abranches, A. L. Flores-Mireles and J. A. Lemos	2021	c-di-AMP Is Essential for the Virulence of Enterococcus faecalis	Second messenger nucleotides are produced by bacteria in response to environmental stimuli and play a major role in the regulation of processes associated with bacterial fitness, including but not limited to osmoregulation, envelope homeostasis, central metabolism, and biofilm formation. In this study, we uncovered the biological significance of c-di-AMP in the opportunistic pathogen Enterococcus…			Infect Immun
		515	N	1	A. Kumar, D. Chaudhry, N. Goel and S. Tanwar	2021	Epidemiology of Intensive Care Unit-acquired Infections in a Tertiary Care Hospital of North India	BACKGROUND: The majority of nosocomial infections in the hospital setting are found in intensive care units (ICUs). The present study was undertaken to determine the incidence, risk factors, causative microorganisms, and outcome of various ICU-acquired infections. MATERIALS AND METHODS: The patients admitted to the ICU of a teaching hospital in North India were prospectively studied. Detailed his…			Indian J Crit Care Med
		516	N	1	A. P. Kourtis, E. A. Sheriff, L. M. Weiner-Lastinger, K. Elmore, L. E. Preston, M. Dudeck and L. C. McDonald	2021	Antibiotic Multidrug Resistance of Escherichia coli Causing Device- and Procedure-related Infections in the United States Reported to the National Healthcare Safety Network, 2013-2017	BACKGROUND: Escherichia coli is one of the most common causes of healthcare-associated infections (HAIs); multidrug resistance reduces available options for antibiotic treatment. We examined factors associated with the spread of multidrug-resistant E. coli phenotypes responsible for device- and procedure-related HAIs from acute care hospitals, long-term acute care hospitals, and inpatient rehabil…			Clin Infect Dis
		517	N	1	N. A. Kostakopoulos, N. D. Karakousis and D. Moschotzopoulos	2021	Frailty associated urinary tract infections (FaUTIs)	This review summarizes the current literature on the correlation between frailty and urinary tract infections (UTIs), as well as the potential causes and measures that can be taken to prevent and treat these frailty associated UTIs (FaUTIs). A narrative review of the literature was carried out using the keywords and other associated terms (catheter associated UTIs and frailty, causes of UTIs, pre…			J Frailty Sarcopenia Falls
		518	N	1	H. Y. Kim, R. Y. K. Chang, S. Morales and H. K. Chan	2021	Bacteriophage-Delivering Hydrogels: Current Progress in Combating Antibiotic Resistant Bacterial Infection	Antibiotic resistance remains as an unresolved global challenge in the health care system, posing serious threats to global health. As an alternative to antibiotics, bacteriophage (phage) therapy is rising as a key to combating antibiotic-resistant bacterial infections. In order to deliver a phage to the site of infection, hydrogels have been formulated to incorporate phages, owing to its favorab…			Antibiotics (Basel)
	MT	519	N	7	S. Khahakaew, G. Suwanpimolkul, T. Wongkeskij, N. Punakabutra and C. Suankratay	2021	A comparison of the efficacy of normal saline and Savlon solutions in periurethral cleaning to reduce catheter-associated bacteriuria: A randomized control trial	OBJECTIVE: Catheter-associated urinary tract infection (CAUTI) is a common nosocomial infection. However, there has been no randomized control trial (RCT) comparing the efficacy of periurethral cleaning solutions for reducing CAUTI. This study aimed to compare the efficacy of normal saline solution (NSS) and Savlon solution. METHODS: A non-inferiority cross-over RCT was conducted to compare the 2…			Int J Infect Dis
		520	N	1	E. C. Keffeler, V. S. Iyer, S. Parthasarathy, M. M. Ramsey, M. J. Gorman, T. L. Barke, S. Varahan, S. Olson, M. S. Gilmore, Z. H. Abdullahi, E. N. Hancock and L. E. Hancock	2021	Influence of the Alternative Sigma Factor RpoN on Global Gene Expression and Carbon Catabolism in Enterococcus faecalis V583	The alternative sigma factor σ(54) has been shown to regulate the expression of a wide array of virulence-associated genes, as well as central metabolism, in bacterial pathogens. In Gram-positive organisms, the σ(54) is commonly associated with carbon metabolism. In this study, we show that the Enterococcus faecalis alternative sigma factor σ(54) (RpoN) and its cognate enhancer binding protein Mp…			mBio
	MT	521	N	7	M. A. Kaminski, B. Episcopia, S. Malik, M. Fornek, D. Landman, G. Xavier and J. Quale	2021	Trends in central-line-associated bloodstream infections and catheter-associated urinary tract infections in a large acute-care hospital system in New York City, 2016-2019	BACKGROUND: Central-line bloodstream infections (CLABSIs) and catheter-associated urinary tract infections (CAUTIs) negatively impact clinical outcomes and hospital reimbursement. In this report, 4 year trends involving 11 hospitals in New York City were examined. METHODS: Data from the National Healthcare Safety Network (NHSN) were extracted for 11 acute-care hospitals belonging to the NYC Healt…			Infect Control Hosp Epidemiol
	MT	522	N	7	S. K. Kakkar, M. Bala and V. Arora	2021	Educating nursing staff regarding infection control practices and assessing its impact on the incidence of hospital-acquired infections	CONTEXT: Hospital-acquired infections (HAIs) are a global problem. One of the common causes of HAI is through the health-care workers, mainly because of failure to comply with the recommended infection control guidelines. AIMS: The aim of our study was to educate and train the nurses regarding infection control practices and assess the impact of training and assess whether this training actually …			J Educ Health Promot
	MT	523	N	7	Y. Kai-Larsen, S. Grass, B. Mody, S. Upadhyay, H. L. Trivedi, D. K. Pal, S. Babu, B. Bawari and S. K. Singh	2021	Foley catheter with noble metal alloy coating for preventing catheter-associated urinary tract infections: a large, multi-center clinical trial	BACKGROUND: Catheter-associated urinary tract infections (CAUTI) are among the most frequent healthcare-associated infections in the world. They are associated with increased mortality, prolonged hospital stay and increased healthcare costs. The objective of this study was to evaluate the efficacy of the noble metal alloy (NMA) coated BIP Foley Catheter in preventing the incidence of symptomatic …			Antimicrob Resist Infect Control
	MT	524	N	7	D. Juanjuan, Z. TianTian, D. Yue, W. Lili, X. Ping and H. Xu	2021	Analysis of Etiology and Risk Factors of Catheter-Associated Urinary Tract Infection in Critically Ill Patients and Research on Corresponding Prevention and Nursing Measures	Catheter-associated urinary tract infection (CAUTI) is the most common complication in patients with indwelling catheterization. The incidence of CAUTI in my country is still at a relatively high level compared with foreign countries, especially for the ICU, which has a high usage rate of urinary catheters, to focus on prevention and control. This article focuses on studying the risk factors of C…			Appl Bionics Biomech
		525	N	1	E. Jones	2021	Clinical Issues-May 2021	Surgical technologists inserting urinary catheters Key words: surgical technologist (ST), urinary catheter insertion, catheter-associated urinary tract infection (CAUTI), task delegation, competency. Assisting the anesthesia professionals with cricoid pressure Key words: cricoid pressure, Sellick maneuver, airway, induction, aspiration. Perioperative care of the patient with a corn food allergy K…			Aorn j
		526	N	1	S. Javed, Z. A. Mirani and Z. A. Pirzada	2021	Phylogenetic Group B2 Expressed Significant Biofilm Formation among Drug Resistant Uropathogenic Escherichia coli	Biofilm is an important virulent marker attributed to the development of urinary tract infections (UTIs) by uropathogenic E. coli (UPEC). Drug-resistant and biofilm-producing UPEC are highly problematic causing catheter-associated or recurrent UTIs with significant morbidity and mortality. The aim of the current study was to investigate the prevalence of biofilm formation and phylogenetic groups …			Libyan J Med
	MT	527	N	7	A. Ivanova, K. Ivanova, I. Perelshtein, A. Gedanken, K. Todorova, R. Milcheva, P. Dimitrov, T. Popova and T. Tzanov	2021	Sonochemically engineered nano-enabled zinc oxide/amylase coatings prevent the occurrence of catheter-associated urinary tract infections	Catheter-associated urinary tract infections (CAUTIs), caused by biofilms, are the most frequent health-care associated infections. Novel antibiofilm coatings are needed to increase the urinary catheters' life-span, decrease the prevalence of CAUTIs and reduce the development of antimicrobial resistance. Herein, antibacterial zinc oxide nanoparticles (ZnO NPs) were decorated with a biofilm matrix…			Mater Sci Eng C Mater Biol Appl
		528	N	1	N. J. Irwin, J. L. Trotter, L. Carson and C. P. McCoy	2021	Infection-Triggered, Self-Cleaning Surfaces with On-Demand Cleavage of Surface-Localized Surfactant Moieties	Biofouling of surfaces is a major cause of infection and leads to significant patient morbidity and mortality within healthcare settings. With ever-increasing concerns over antibiotic resistance and associated challenges in eradicating surface-attached biofilm communities, efficacious antifouling materials are urgently required. We herein describe the development of an inherently antiadherent pol…			ACS Biomater Sci Eng
		529	N	1	A. C. Ionescu, E. Brambilla, M. C. Sighinolfi and R. Mattina	2021	A new urinary catheter design reduces in-vitro biofilm formation by influencing hydrodynamics	AIM: To evaluate the performance of a new catheter design based on different hydrodynamics aiming to reduce the development of biofilm, and compare it with a conventional Foley catheter (FC). METHODS: The new proposed design (NPD) catheter is a modification of the FC, based on asymmetric positioning of the balloon and additional drainage holes allowing continuous urine drainage and complete voidi…			J Hosp Infect
		530	N	1	R. C. Huiszoon, J. Han, S. Chu, J. M. Stine, L. A. Beardslee and R. Ghodssi	2021	Integrated System for Bacterial Detection and Biofilm Treatment on Indwelling Urinary Catheters	GOAL: This work introduces an integrated system incorporated seamlessly with a commercial Foley urinary catheter for bacterial growth sensing and biofilm treatment. METHODS: The system is comprised of flexible, interdigitated electrodes incorporated with a urinary catheter via a 3D-printed insert for impedance sensing and bioelectric effect-based treatment. Each of the functions were wirelessly c…			IEEE Trans Biomed Eng
		531	N	1	A. T. M. Hubbard, I. Bulgasim and A. P. Roberts	2021	A novel hemA mutation is responsible for a small-colony-variant phenotype in Escherichia coli	We identified a small colony variant (SCV) of an amoxicillin/clavulanic acid-resistant derivative of a clinical isolate of Escherichia coli from Malawi, which was selected for in vitro in a subinhibitory concentration of gentamicin. The SCV was auxotrophic for hemin and had impaired biofilm formation compared to the ancestral isolates. A single novel nucleotide polymorphism (SNP) in hemA, which e…			Microbiology (Reading)
		532	N	1	R. Howard, E. Johnson, N. L. Berlin, Z. Fan, M. Englesbe, J. B. Dimick and D. A. Telem	2021	Hospital and surgeon variation in 30-day complication rates after ventral hernia repair	BACKGROUND: Ventral hernia repair is an extremely common operation, however the variability in patient outcomes between individual hospitals and surgeons is unclear. We analyzed variability in 30-day complication rates and identified specific complications that contributed to this variability. METHODS: Retrospective, cross-sectional analysis of 30-day complication rates following ventral hernia r…			Am J Surg
	MT	533	Y		E. A. Holthaus, C. A. Ferrando, J. E. Jelovsek and M. D. Barber	2021	Reliability of Symptoms and Dipstick for Postoperative Catheter-Associated Urinary Tract Infections	OBJECTIVE: The aim of the study was to determine the diagnostic reliability of patient symptoms and urine dipstick results, including blood, leukocyte esterase, and nitrite, in diagnosing postoperative catheter-associated urinary tract infections (CAUTIs) after gynecologic surgery. METHODS: A prospective cohort study of patients undergoing gynecologic surgeries who required short-term (>24 hours)…	Specimens and Cultures	Culture stewardship (urine dipstick)	Female Pelvic Med Reconstr Surg
	MT	534	Y		B. L. Hollenbeck, M. Hoffman, C. J. Fang, K. Counterman, S. Cohen and C. A. Bell	2021	Elimination of Routine Urinalysis before Elective Orthopaedic Surgery Reduces Antibiotic Utilization without Impacting Catheter-associated Urinary Tract Infection or Surgical Site Infection Rates	PURPOSE: Routine preoperative urinalysis has been the standard of care for the orthopedic population for decades, regardless of symptoms. Studies have demonstrated antibiotic overuse and low concordance between bacteria cultured from the surgical wound and the urine. Testing and treatment of asymptomatic urinary tract colonization before total joint arthroplasty (TJA) is unnecessary and increases…	Specimens and Cultures	Culture Stewardship (routine urine culture)	Hip Pelvis
		535	N	1	E. L. Henly, K. Norris, K. Rawson, N. Zoulias, L. Jaques, P. G. Chirila, K. L. Parkin, M. Kadirvel, C. Whiteoak, M. M. Lacey, T. J. Smith and S. Forbes	2021	Impact of long-term quorum sensing inhibition on uropathogenic Escherichia coli	BACKGROUND: Quorum sensing is an extracellular bacterial communication system used in the density-dependent regulation of gene expression and development of biofilms. Biofilm formation has been implicated in the establishment of catheter-associated urinary tract infections and therefore quorum sensing inhibitors (QSIs) have been suggested as anti-biofilm catheter coating agents. The long-term eff…			J Antimicrob Chemother
	MT	536	N	1	H. Hamadi, S. R. Borkar, L. Moody, A. Tafili, J. S. Wilkes, P. Moreno Franco, D. McCaughey and A. Spaulding	2021	Hospital-Acquired Conditions Reduction Program, Patient Safety, and Magnet Designation in the United States	OBJECTIVE: The aim of the study was to investigate the association between hospitals' nursing excellence accreditation and patient safety performance-measured by the Hospital-Acquired Conditions Reduction Program (HACRP). METHODS: We linked data from the American Nursing Credentialing Center Magnet Recognition Program, Centers for Medicare and Medicaid Services HACRP, and the American Hospital As…			J Patient Saf
		537	N	1	M. J. Halawi, C. Gronbeck, M. L. Metersky, Y. Wang, S. Eckenrode, J. Mathew, L. G. Suter and N. Eldridge	2021	Time Trends in Patient Characteristics and In-Hospital Adverse Events for Primary Total Knee Arthroplasty in the United States: 2010-2017	BACKGROUND: Perioperative care for total knee arthroplasty (TKA) has improved over time. We present an analysis of inpatient safety after TKA. METHODS: 14,057 primary TKAs captured by the Medicare Patient Safety Monitoring System between 2010 and 2017 were retrospectively reviewed. We calculated changes in demographics, comorbidities, and adverse events (AEs) over time. Risk factors for AEs were …			Arthroplast Today
		538	N	1	W. D. Gunardi, A. Karuniawati, R. Umbas, S. Bardosono, A. Lydia, A. Soebandrio and D. Safari	2021	Biofilm-Producing Bacteria and Risk Factors (Gender and Duration of Catheterization) Characterized as Catheter-Associated Biofilm Formation	BACKGROUND: A catheter-associated urinary tract infection (CA-UTI) is preceded by biofilm formation, which is related to several risk factors such as gender, age, diabetic status, duration of catheterization, bacteriuria before catheterization, virulence gene factor, and antibiotic usage. AIMS: This study aims to identify the microbial composition of catheter samples, including its corresponding …			Int J Microbiol
		539	N	1	M. T. Greene, S. L. Krein, A. Huis, M. Hulscher, H. Sax, F. Sakamoto, T. Sakihama, Y. Tokuda, K. E. Fowler and S. Saint	2021	Infection prevention practices in the United States, the Netherlands, Switzerland, and Japan: Results from national surveys	OBJECTIVE: To assess the extent to which evidence-based practices are regularly used in acute care hospitals in different countries. DESIGN: Cross-sectional survey study. Participants and setting: Infection preventionists in acute care hospitals in the United States (US), the Netherlands, Switzerland, and Japan. METHODS: Data collected from hospital surveys distributed between 2015 and 2017 were …			Infect Control Hosp Epidemiol
		540	N	1	M. G. Gozel, C. H. Hekimoglu, E. Y. Gozel, E. Batir, M. L. McLaws and E. A. Mese	2021	National Infection Control Program in Turkey: The healthcare associated infection rate experiences over 10 years	BACKGROUND: The prevalence of healthcare associated infection (HAI) is generally higher in countries with limited resources than developed countries. To address the high prevalence of HAI, Turkish Ministry of Health introduced a national infection control program in 2005. METHODS: Device associated (DA)-HAIs routinely surveyed included ventilator associated events, urinary catheter associated uri…			Am J Infect Control
		541	N	1	J. F. Golob, H. L. Evans, L. A. Kreiner and J. A. Claridge	2021	Applying Implementation Science in Surgical Infection Quality Improvement	Background: Medical knowledge is constantly growing at an exponential rate. Despite this growth, it is estimated to take 17 years for medical innovation to reach the bedside and improve clinical care. Implementation science is the scientific study of methods to facilitate the update of evidence-based practice and research into regular use and policy. Discussion: Implementation science offers theo…			Surg Infect (Larchmt)
		542	N	1	K. H. Gigli, B. S. Davis, G. R. Martsolf and J. M. Kahn	2021	Advanced Practice Provider-inclusive Staffing Models and Patient Outcomes in Pediatric Critical Care	BACKGROUND: Pediatric intensive care units (PICUs) are increasingly staffed with advanced practice providers (APPs), supplementing traditional physician staffing models. OBJECTIVES: We evaluate the effect of APP-inclusive staffing models on clinical outcomes and resource utilization in US PICUs. RESEARCH DESIGN: Retrospective cohort study of children admitted to PICUs in 9 states in 2016 using th…			Med Care
		543	N	1	S. Ghavamian, I. D. Hay, R. Habibi, T. Lithgow and V. J. Cadarso	2021	Three-Dimensional Micropatterning Deters Early Bacterial Adherence and Can Eliminate Colonization	Developing strategies to prevent bacterial infections that do not rely on the use of drugs is regarded globally as an important means to stem the tide of antimicrobial resistance, as argued by the World Health Organization (WHO) (Mendelson, M.; Matsoso, M. P. The World Health Organization Global Action Plan for Antimicrobial Resistance. S. Afr. Med. J. 2015, 105 (5), 325-325. DOI: 10.7196/SAMJ.96…			ACS Appl Mater Interfaces
	MT	544	Y		G. Gauron and T. Bigand	2021	Implementation of evidence-based strategies to reduce catheter-associated urinary tract infections among hospitalized, post-surgical adults	Several catheter-associated urinary tract infection (CAUTI) prevention interventions were successfully implemented and evaluated on a surgical unit in a community-based hospital. Sustainability of CAUTI prevention efforts requires daily communication between multidisciplinary staff. In our hospital, daily report on CAUTI events and indwelling catheters at a hospital-wide, multidisciplinary safety…	Prevention Strategies		Am J Infect Control
		545	N	1	V. Ganesan, R. Sundaramurthy, Sr., R. Thiruvanamalai, V. A. Sivakumar, S. Udayasankar, R. Arunagiri, J. Charles, S. K. Chavan, Y. Balan and V. Sakthivadivel	2021	Device-Associated Hospital-Acquired Infections: Does Active Surveillance With Bundle Care Offer a Pathway to Minimize Them?	Background and objective The prevalence of hospital-acquired infections (HAIs) is underreported in developing nations due to a lack of systematic active surveillance. This study reports the burden of device-associated HAIs (DA-HAIs) based on two years of active surveillance with in situ bundle care in closed intensive care units (ICUs) of a tertiary care hospital. Materials and methods A prospect…			Cureus
	MT	546	Y		M. H. Gad and H. H. AbdelAziz	2021	Catheter-Associated Urinary Tract Infections in the Adult Patient Group: A Qualitative Systematic Review on the Adopted Preventative and Interventional Protocols From the Literature	Catheter-associated urinary tract infections (CA-UTIs) are among the most common nosocomial infections acquired by patients in health care settings. A significant risk factor for CA-UTIs is the duration of catheterization. To summarize the current strategies and interventions in reducing urinary tract infections associated with urinary catheters, use and the need for re-catheterization on the rat…	Surveillance	CAUTI reduction (duration of catheterization)	Cureus
	MT	547	Y		J. A. Frontera, E. Wang, M. Phillips, M. Radford, S. Sterling, K. Delorenzo, A. Saxena, S. Yaghi, T. Zhou, D. E. Kahn, A. S. Lord and J. Weisstuch	2021	Protocolized Urine Sampling is Associated with Reduced Catheter-associated Urinary Tract Infections: A Pre- and Postintervention Study	BACKGROUND: Standard urine sampling and testing techniques do not mitigate against detection of colonization, resulting in false positive catheter-associated urinary tract infections (CAUTI). We aimed to evaluate whether a novel protocol for urine sampling and testing reduces rates of CAUTI. METHODS: A preintervention and postintervention study with a contemporaneous control group was conducted a…	Specimens and Cultures	Culture Stewardship	Clin Infect Dis
		548	N	5	J. M. Fiveash, M. L. Smith, A. K. Moore, R. Jandarov and M. M. Sopirala	2021	Build upon basics: An intervention utilizing safety huddles to achieve near-zero incidence of catheter associated urinary tract infection at a department of Veterans Affairs long-term care facility	BACKGROUND: When traditional interventions are used in long term care for catheter associated urinary tract infection (CAUTI) prevention, residual rates are still high despite a decrease. We conducted a quality improvement study focusing our interventions on patient and staff behavioral patterns identified through a structured huddle process to improve upon the basics for CAUTI prevention. METHOD…			Am J Infect Control
		549	N	1	E. Fernando, S. Rawal, S. Shin, K. Bajwa, J. Kwan, L. Lapointe-Shaw, T. Tang, A. Weinerman, F. Razak and A. A. Verma	2021	Reliability of Patient-Report, Physician-Report, and Medical Record Review to Identify Hospital-Acquired Complications: A Prospective Cohort Study	This prospective study of internal medicine inpatients treated at 2 hospitals in Toronto, Canada, between September 1, 2016, and September 1, 2017, compared patient-report, physician-report, and detailed medical record review to identify specific hospital-acquired complications. Six complications were assessed: delirium, catheter-associated urinary tract infection, acute kidney injury, deep vein …			Am J Med Qual
	MT	550	N	7	A. H. Farsi	2021	Risk Factors and Outcomes of Postoperative Catheter-Associated Urinary Tract Infection in Colorectal Surgery Patients: A Retrospective Cohort Study	Introduction Catheter-associated urinary tract infection (CAUTI) is a relatively common cause of postoperative morbidity in colorectal surgery patients. It has been associated with increased length of stay and mortality. Methods We performed a retrospective cohort study of 620 colorectal surgeries to assess the prevalence of CAUTI and its relationship with preoperative and operative factors. We a…			Cureus
	MT	551	N	9	M. G. Fakih and S. D. Advani	2021	Striving to Reach the Optimal Measure for Catheter-Associated Urinary Tract Infection (CAUTI): Moving to Catheter Harm				Clin Infect Dis
		552	N	1	E. C. Esposito, K. M. Jones, S. M. Galvagno, Jr., D. J. Kaczorowski, M. A. Mazzeffi, L. DiChiacchio, K. B. Deatrick, R. J. Madathil, J. A. Herrold, R. P. Rabinowitz, T. M. Scalea and J. Menaker	2021	Incidence of healthcare-associated infections in patients with fever during the first 48 hours after decannulation from veno-venous extracorporeal membrane oxygenation	INTRODUCTION: Fevers following decannulation from veno-venous extracorporeal membrane oxygenation often trigger an infectious workup; however, the yield of this workup is unknown. We investigated the incidence of post-veno-venous extracorporeal membrane oxygenation decannulation fever as well as the incidence and nature of healthcare-associated infections in this population within 48 hours of dec…			Perfusion
		553	N	1	A. Esmael, S. A. Abo-Elmaaty, E. M. Khafaga, S. Abdelrahman and M. G. Hassan	2021	Efficacy of three lytic bacteriophages for eradicating biofilms of multidrug-resistant Proteus mirabilis	Proteus mirabilis is one of the most frequent causes of catheter-associated urinary tract infections (CAUTIs) owing to its capability to colonize and develop crystalline multidrug-resistant (MDR) biofilms. Here, we report the isolation and partial characterization of three novel bacteriophages, vB_PmiM-ES1a, vB_PmiM-ES1b, and vB_PmiM-ES1c, which were active against the planktonic form and biofilm…			Arch Virol
	MT	554	N	7	Z. Elnasser, H. Obeidat and Z. Amarin	2021	Device-related infections in a pediatric intensive care unit: The Jordan University of Science and Technology experience	To estimate the prevalence of the most frequent infections related to device utilization and their antimicrobial sensitivity panel, and to investigate the overall incidence of device associated infection rates per 1000 device days, at the pediatric intensive care unit of the Jordan University of Science and Technology.This is a retrospective study from a single pediatric intensive care unit. Data…			Medicine (Baltimore)
	MT	555	Y		A. Ellahi, F. Stewart, E. A. Kidd, R. Griffiths, R. Fernandez and M. I. Omar	2021	Strategies for the removal of short-term indwelling urethral catheters in adults	BACKGROUND: Urinary catheterisation is a common procedure, with approximately 15% to 25% of all people admitted to hospital receiving short-term (14 days or less) indwelling urethral catheterisation at some point during their care. However, the use of urinary catheters is associated with an increased risk of developing urinary tract infection. Catheter-associated urinary tract infection (CAUTI) i…	Prevention Strategies	CAUTI reduction (time of day for IUC removal short-term (14 days or less))	Cochrane Database Syst Rev
	MT	556	N	7	R. El-Mahdy, R. Mahmoud and R. Shrief	2021	Characterization of E. coli Phylogroups Causing Catheter-Associated Urinary Tract Infection	PURPOSE: Characterization of different uropathogenic E. coli (UPEC) phylogroups is crucial to understand pathogenesis of urinary tract infection (UTI). The objective of our study was to evaluate the antibiotic resistance pattern, biofilm formation and pathogenicity islands (PAIs) of UPEC phylogroups isolated from catheter-associated UTI (CAUTI) compared to community UTI (Com-UTI). PATIENTS AND ME…			Infect Drug Resist
	MT	557	Y		L. F. Donnelly, M. Wood, L. Loh, N. Tekic, A. Y. Shin and D. Scheinker	2021	Effect of Time of Daily Data Collection on the Calculation of Catheter-associated Urinary Tract Infection Rates	INTRODUCTION: According to the National Healthcare Safety Network (NHSN) definitions for Catheter-associated urinary tract infections (CAUTI) rates, determination of the number of urinary catheter days must occur by calculating the number of catheters in place "for each day of the month, at the same time of day" but does not define at what time of day this occurs. The purpose of this review was t…	Surveillance	CAUTI incidence (time of data collection during the day)	Pediatr Qual Saf
		558	N	1	N. C. T. Dadi, B. Radochová, J. Vargová and H. Bujdáková	2021	Impact of Healthcare-Associated Infections Connected to Medical Devices-An Update	Healthcare-associated infections (HAIs) are caused by nosocomial pathogens. HAIs have an immense impact not only on developing countries but also on highly developed parts of world. They are predominantly device-associated infections that are caused by the planktonic form of microorganisms as well as those organized in biofilms. This review elucidates the impact of HAIs, focusing on device-associ…			Microorganisms
		559	N	1	J. E. Corban and J. Ramsey	2021	Characterization and complete genome sequence of Privateer, a highly prolate Proteus mirabilis podophage	The Gram-negative bacterium Proteus mirabilis causes a large proportion of catheter-associated urinary tract infections, which are among the world's most common nosocomial infections. Here, we characterize P. mirabilis bacteriophage Privateer, a prolate podophage of the C3 morphotype isolated from Texas wastewater treatment plant activated sludge. Basic characterization assays demonstrated Privat…			PeerJ
	MT	560	Y		L. Chuang and P. A. Tambyah	2021	Catheter-associated urinary tract infection	This guideline contains updated recommendations on the management and prevention of CAUTIs by the Urological Association of Asia and the Asian Association of Urinary Tract Infection and Sexually Transmitted Infection.	Guidelines	Use of urinary catheters, prevention recomendations,	J Infect Chemother
		561	N	1	C. Childers, C. Edsall, J. Gannon, A. R. Whittington, A. A. Muelenaer, J. Rao and E. Vlaisavljevich	2021	Focused Ultrasound Biofilm Ablation: Investigation of Histotripsy for the Treatment of Catheter-Associated Urinary Tract Infections (CAUTIs)	Urinary catheters often become contaminated with biofilms, resulting in catheter-associated urinary tract infections (CAUTIs) that adversely affect patient outcomes. Histotripsy is a noninvasive focused ultrasound therapy previously developed for the noninvasive ablation of cancerous tumors and soft tissues. Histotripsy has also previously shown the ability to treat biofilms on glass slides and s…			IEEE Trans Ultrason Ferroelectr Freq Control
		562	N	1	P. Chialastri and T. Mueller	2021	Identifying the Relation between Catheter-Associated Urinary Tract Infections and the National Distribution of Urologists and Urology Residencies	Background: Catheter-associated urinary tract infections (CAUTIs) are associated with urinary catheterization. Up to 25% of hospitalized patients may be catheterized during their stay. Urethral catheters are necessary as part of many urologic procedures, but the removal of unnecessary catheters has become more important to reduce infections, healthcare costs, and patient morbidity. Methods: Open …			Surg Infect (Larchmt)
	MT	563	N	1	C. E. Chenoweth	2021	Urinary Tract Infections: 2021 Update	Catheter-associated urinary tract infection (CAUTI) remains one of the most prevalent, but preventable, health care-associated infections and predominantly occurs in patients with indwelling urinary catheters. Duration of urinary catheterization is the most important modifiable risk factor for development of CAUTI. Alternatives to indwelling catheters should be considered in appropriate patients.…			Infect Dis Clin North Am
	MT	564	Y		Y. Y. Chen, C. S. Chen, I. H. Chen and C. C. Lin	2021	Comparison of the Incidence of Urinary Tract Infection by Replacement Time of the Urinary Drainage System	BACKGROUND: Urinary catheters (UCs) with a closed urinary drainage system have been widely used in patients for many years. However, the frequency of replacing and operating these devices may be associated with catheter-associated urinary tract infection (CAUTI). PURPOSE: This study was designed to compare the incidence of CAUTI by replacement time (every 14 or ≥ 15 days) of the urinary drainage …	Device Placement	Selection-collection (replacement time (every 14 or ≥ 15 days) of the urinary drainage system)	J Nurs Res
		565	N	1	S. J. Chen, C. P. Huang, K. Y. Chiu, H. Y. Chen, T. Lu, Chiu, Y. H. Chen and W. C. Chen	2021	Association of acute pyelonephritis with double-J ureteral stenting: a nationwide population-based case control study	OBJECTIVE: Urinary Tract Infections (UTIs) due to ureteral catheters has been frequently seen. The risk factors of this include both timing and those of the female gender. However, the association of Acute Pyelonephritis (APN) with use of ureteral DJ stents has rarely been investigated. Materials and Methods: This study enrolled a total of 6,459 patients who were being treated with a ureteral cat…			Scand J Urol
		566	N	1	Z. Chegini, A. Khoshbayan, S. Vesal, A. Moradabadi, A. Hashemi and A. Shariati	2021	Bacteriophage therapy for inhibition of multi drug-resistant uropathogenic bacteria: a narrative review	Multi-Drug Resistant (MDR) uropathogenic bacteria have increased in number in recent years and the development of new treatment options for the corresponding infections has become a major challenge in the field of medicine. In this respect, recent studies have proposed bacteriophage (phage) therapy as a potential alternative against MDR Urinary Tract Infections (UTI) because the resistance mechan…			Ann Clin Microbiol Antimicrob
		567	N	1	P. Chatterjee, M. Qi and R. M. Werner	2021	Association of Medicaid Expansion With Quality in Safety-Net Hospitals	IMPORTANCE: Safety-net hospitals (SNHs) operate under limited financial resources and have had challenges providing high-quality care. Medicaid expansion under the Affordable Care Act led to improvements in hospital finances, but whether this was associated with better hospital quality, particularly among SNHs given their baseline financial constraints, remains unknown. OBJECTIVE: To compare chan…			JAMA Intern Med
		568	N	1	J. Burns, C. P. McCoy and N. J. Irwin	2021	Synergistic activity of weak organic acids against uropathogens	BACKGROUND: Urinary tract infections (UTIs) are among the most common hospital-acquired infections, with an estimated 75% of UTIs caused by urinary catheters. In addition to the significant healthcare costs and patient morbidity, the escalating antimicrobial resistance reported among common uropathogens make the investigation of efficacious new antimicrobial strategies of urgent importance. AIM: …			J Hosp Infect
		569	N	1	J. Burns, C. P. McCoy and N. J. Irwin	2021	Weak organic acid synergy towards the prevention of catheter blockages	BACKGROUND: Up to 50% of all long-term catheterized individuals experience recurrent episodes of urinary catheter infections and blockages, leading to urine retention, pyelonephritis and septicaemia if the catheter is left in situ. We have previously reported the synergistic activity of weak organic acid (WOA) combinations against nosocomial uropathogens. AIM: To investigate the efficacy of selec…			J Hosp Infect
		570	N	1	P. Briassoulis, G. Briassoulis, E. Christakou, M. Machaira, A. Kassimis, C. Barbaressou, F. Nikolaou, M. Sdougka, A. Gikas and S. Ilia	2021	Active Surveillance of Healthcare-associated Infections in Pediatric Intensive Care Units: Multicenter ECDC HAI-net ICU Protocol (v2.2) Implementation, Antimicrobial Resistance and Challenges	BACKGROUND: Surveillance is essential to all aspects of management of healthcare-associated infections (HAIs) in critically ill children, where data are limited. We conducted an active surveillance study to elucidate epidemiology, resistance, antimicrobial treatment practices and outcomes of pediatric intensive care unit-acquired HAIs in a southern European country. METHODS: Four Greek pediatric …			Pediatr Infect Dis J
	MT	571	Y		T. J. Blodgett and C. Sheets	2021	Perceptions of a Nurse-Driven Urinary Catheter Removal Protocol in a Hospital Setting	PURPOSE/AIMS: The purpose of this study was to examine the feasibility and acceptability of a nurse-driven catheter removal protocol among nurses in a hospital setting. DESIGN: A mixed-methods design was used. A modified version of the Abbreviated Acceptability Rating Profile was used in this study, along with 3 open-ended questions. METHODS: Staff nurses assigned to care for nonpregnant, cogniti…	Prevention Protocol	IUC removal	Clin Nurse Spec
	MT	572	Y		R. G. Bentvelsen, K. E. Veldkamp and N. H. Chavannes	2021	A Smartphone App for Engaging Patients With Catheter-Associated Urinary Tract Infections: Protocol for an Interrupted Time-Series Analysis	BACKGROUND: Catheter-associated urinary tract infections (CAUTIs) are the main cause of health care-associated infections, and they increase the disease burden, antibiotic usage, and hospital stay. Inappropriate placement and unnecessarily prolonged usage of a catheter lead to an elevated and preventable risk of infection. The smartphone app Participatient has been developed to involve hospitaliz…	Phone App	Surveillance (innapropriate ICU use)	JMIR Res Protoc
	MT	573	N	7	B. Behera, J. Jena, A. Mahapatra and J. Biswala	2021	Impact of modified CDC/NHSN surveillance definition on the incidence of CAUTI: a study from an Indian tertiary care hospital	INTRODUCTION: Catheter-associated urinary tract infections (CAUTIs) are one of the most common infections encountered in healthcare settings. Candida spp. were excluded as the causative agents of CAUTIs as per Centres for Disease Control and Prevention (CDC) and National Healthcare Safety Network (NHSN) definitions in 2015. AIM: To determine the impact of the 2015 definition change on the CAUTI r…			J Infect Prev
		574	N	1	B. Becker, S. Nagavally, N. Wagner, R. Walker, Y. Segon and A. Segon	2021	Creating a culture of quality: our experience with providing feedback to frontline hospitalists	BACKGROUND: One way to provide performance feedback to hospitalists is through the use of dashboards, which deliver data based on agreed-upon standards. Despite the growing trend on feedback performance on quality metrics, there remain limited data on the means, frequency and content of feedback that should be provided to frontline hospitalists. OBJECTIVE: The objective of our research is to repo…			BMJ Open Qual
	MT	575	Y		M. Barchitta, A. Maugeri, G. Favara, P. M. Riela, C. La Mastra, M. C. La Rosa, R. M. San Lio, G. Gallo, I. Mura and A. Agodi	2021	Cluster analysis identifies patients at risk of catheter-associated urinary tract infections in intensive care units: findings from the SPIN-UTI Network	BACKGROUND: Although preventive strategies have been proposed against catheter-associated urinary tract infections (CAUTIs) in intensive care units (ICUs), more efforts are needed to control the incidence rate. AIM: To distinguish patients according to their characteristics at ICU admission, and to identify clusters of patients at higher risk for CAUTIs. METHODS: A two-step cluster analysis was c…	Surveillance	Analyzing (cluster analysis to identify high risk patients)	J Hosp Infect
	MT	576	N	5	S. Balhi and R. B. Arfaoui	2021	Barriers affecting patient adherence to intermittent self-catheterisation	Intermittent self-catheterisation (ISC) is now considered the standard of care for most patients with neurological conditions and associated lower urinary tract disorders. Numerous societies, led by the International Continence Society, are in agreement on the effectiveness of ISC. Use of intermittent catheters is reported to reduce the risk of catheter-associated urinary tract infection compared…			Br J Community Nurs
	MT	577	Y		K. Bagley and L. Severud	2021	Preventing Catheter-Associated Urinary Tract Infections with Incontinence Management Alternatives: PureWick and Condom Catheter	Catheter-associated urinary tract infections (CAUTI) have a high financial and human impact on patients and society at large, making CAUTI prevention strategies essential. A shift has occurred where nurses play an increased role in infection prevention. Nurses promote staff and patient education on CAUTI prevention, identification of appropriate urinary incontinence management, and implementation…	Device Placement	Device selection (external catheter)	Nurs Clin North Am
	MT	578	N	7	C. Aumeran, B. Mottet-Auselo, C. Forestier, P. A. Nana, C. Hennequin, F. Robin, B. Souweine, O. Traoré and A. Lautrette	2021	A prospective study on the pathogenesis of catheter-associated bacteriuria in critically ill patients	BACKGROUND: Updating the pathogenesis of catheter-associated bacteriuria (CA-bacteriuria) in the intensive care unit (ICU) is needed to adapt prevention strategies. Our aim was to determine whether the main pathway of CA-bacteriuria in ICU patients was endoluminal or exoluminal. In a prospective study, quantitative urine cultures were sampled from catheter sampling sites, collector bags and the c…			BMC Microbiol
		579	N	5	C. E. Armbruster, A. L. Brauer, M. S. Humby, J. Shao and S. Chakraborty	2021	Prospective assessment of catheter-associated bacteriuria clinical presentation, epidemiology, and colonization dynamics in nursing home residents	BACKGROUNDCatheterization facilitates continuous bacteriuria, for which the clinical significance remains unclear. This study aimed to determine the clinical presentation, epidemiology, and dynamics of bacteriuria in a cohort of long-term catheterized nursing home residents.METHODSProspective urine culture, urinalysis, chart review, and assessment of signs and symptoms of infection were performed…			JCI Insight
		580	N	1	C. E. Armbruster	2021	mSphere of Influence: Of Mice, Men, and Microbes-How Well Do Experimental Models Recapitulate Human Infection?	Chelsie Armbruster studies catheter-associated urinary tract infection and the contribution of microbe-microbe interactions to infection progression and severity. In this mSphere of Influence article, she reflects on how two papers, A. E. Frick-Cheng, A. Sintsova, S. N. Smith, M. Krauthammer, et al., mBio 11:e01412-20, 2020, https://doi.org/10.1128/mBio.01412-20, and D. M. Cornforth, F. L. Diggle…			mSphere
		581	N	1	M. A. Amer, R. Wasfi, A. S. Attia and M. A. Ramadan	2021	Indole Derivatives Obtained from Egyptian Enterobacter sp. Soil Isolates Exhibit Antivirulence Activities against Uropathogenic Proteus mirabilis	Proteus mirabilis is a frequent cause of catheter associated urinary tract infections (CAUTIs). Several virulence factors contribute to its pathogenesis, but swarming motility, biofilm formation, and urease activity are considered the hallmarks. The increased prevalence in antibiotic resistance among uropathogens is alarming and requires searching for new treatment alternatives. With this in mind…			Antibiotics (Basel)
		582	N	1	E. Álvarez Artero, A. Campo Núñez, M. Garcia Bravo, I. García García, M. Belhassen Garcia and J. Pardo Lledías	2021	[Utility of the blood culture in infection of the urinary tract with fever in the elderly]	OBJECTIVE: Urinary tract infections are one of the most common community infections. The diagnosis of urinary infections in the elderly is complex because of its presentation and clinic. The aim of this article is to evaluate the usefulness of blood cultures in febrile urinary tract infection in elderly patients, risk factors, causes of discordance between urine and blood cultures, usefulness of …			Rev Esp Quimioter
		583	N	1	M. A. Alshaya, N. S. Almutairi, G. A. Shaath, R. A. Aldosari, S. K. Alnami, A. Althubaiti and R. M. Abu-Sulaiman	2021	Original Article--Surgical site infections following pediatric cardiac surgery in a tertiary care hospital: Rate and risk factors	BACKGROUND: Surgical site infections [SSIs] are the second most common type of healthcare-associated infections and leading cause of postoperative morbidity and mortality in pediatric cardiac surgery. This study aims to determine the rate of, risk factors for, and most common pathogen associated with the development of SSIs after pediatric cardiac surgery. METHODS: Patients aged ≤14 years who und…			J Saudi Heart Assoc
		584	N	1	W. Alfouzan, R. Dhar, N. M. Abdo, W. Q. Alali and A. A. Rabaan	2021	Epidemiology and Microbiological Profile of Common Healthcare Associated Infections among Patients in the Intensive Care Unit of a General Hospital in Kuwait: A Retrospective Observational Study	BACKGROUND: Patients admitted to the Intensive Care Unit (ICU) are prone to develop nosocomial infections due to Multidrug-Resistant (MDR) organisms. Inappropriate and overuse of antibiotics play an important role in the emergence of MDR organisms, which cause life-threatening infections resulting in significant morbidity and mortality. METHODS: Retrospective surveillance-based study on healthcar…			J Epidemiol Glob Health
		585	N	1	N. J. Ahmed, A. Haseeb, E. M. Elazab, H. M. Kheir, A. A. Hassali and A. H. Khan	2021	Incidence of Healthcare-Associated Infections (HAIs) and the adherence to the HAIs' prevention strategies in a military hospital in Alkharj	BACKGROUND: Healthcare-associated infections (HAI) are considered one of the most common adverse events in health care service provision. In order to prevent the occurrence of HAIs, it is important to implement several prevention strategies. OBJECTIVES: This study aims to determine the incidence of healthcare-associated infections in a military hospital in Alkharj and the adherence to the HAIs' p…			Saudi Pharm J
	MT	586	Y		S. Abubakar, J. R. Boehnke, E. Burnett and K. Smith	2021	Examining instruments used to measure knowledge of catheter-associated urinary tract infection prevention in health care workers: A systematic review	BACKGROUND: Catheter-associated urinary tract infection (CAUTI) is the most frequently occurring health care-associated infection among hospitalized patients. Adequate knowledge of CAUTI in health care workers supports effective prevention and control of the infection. This systematic review assesses instruments used to assess knowledge of CAUTI prevention in health care workers to inform future …	Provider Training	Training (CAUTI prevention knowledge measurement)	Am J Infect Control
		587	N	1	M. M. E. Abd-Elmonsef, S. Nagla, M. E. Afandy and S. Y. Maxwell	2021	In vitro activity of plazomicin against quinolone-resistant gram-negative bacteria isolated from catheter-associated urinary tract infections	Quinolone resistance among uropathogens is an increasing concern. Plazomicin is a new aminoglycoside that shows promising results against resistant bacteria. However, no study has yet tested its effect specifically on quinolone-resistant organisms. This study aimed to evaluate the in vitro activity of plazomicin and comparator drugs against quinolone-resistant Gram-negative isolates of catheter-a…			J Chemother
		588	N	1	Z. Zhu, Y. Chen, S. Li, H. Lin, G. Qin and C. Cai	2020	Ortho-Substituted α-Phenyl Mannoside Derivatives Promoted Early-Stage Adhesion and Biofilm Formation of E. coli 83972	Prevention of catheter-associated urinary tract infection (CAUTI) over long-term usage of urinary catheters remains a great challenge. Bacterial interference using nonpathogenic bacteria, such as E. coli 83972, have been investigated in many pilot-scale clinical studies as a potentially nonantibiotic based strategy for CAUTI prevention. We have demonstrated that preforming a dense and stable biof…			ACS Appl Mater Interfaces
	MT	589	N	1	C. Zhu, H. Liu, Y. Wang, J. Jiao, Z. Li, J. Cao, B. Song, J. Jin, Y. Liu, X. Wen, S. Cheng and X. Wu	2020	Prevalence, incidence, and risk factors of urinary tract infection among immobile inpatients in China: a prospective, multi-centre study	BACKGROUND: Immobile inpatients have a high risk of urinary tract infection (UTI). Additional epidemiological data regarding UTIs among immobile inpatients are needed. AIM: To investigate the prevalence and incidence of, and risk factors for, UTIs among immobile patients in 25 hospitals throughout China. METHODS: This was a national multi-centre cross-sectional investigation. We recruited six ter…			J Hosp Infect
	MT	590	Y		X. Zhong, L. H. Xiao, D. L. Wang, S. W. Yang, L. F. Mo, L. F. He, Q. F. Wu, Y. W. Chen and X. F. Luo	2020	Impact of a quality control circle on the incidence of catheter-associated urinary tract infection: An interrupted time series analysis	BACKGROUND: To report a quality control circle (QCC) activity on the theme of reducing the incidence of catheter-associated urinary tract infection (CAUTI), and used an interrupted time series analysis to evaluate the impact of the QCC. METHODS: In a general tertiary hospital in Shenzhen, China, we carried out a QCC activity with the theme of reducing CAUTI from April 2017 to December 2017. Befor…	Surveillance	CAUTI reduction (quality control circle activity for incidence)	Am J Infect Control
		591	N	1	X. Zhao, L. Wang, N. Wei, J. Zhang, W. Ma, H. Zhao and X. Han	2020	Epidemiological and clinical characteristics of healthcare-associated infection in elderly patients in a large Chinese tertiary hospital: a 3-year surveillance study	BACKGROUND: We analyzed the results of a 3-year surveillance study on the epidemiological and clinical characteristics of healthcare associated-infections (HAIs) in elderly inpatients in a large tertiary hospital in China. METHODS: Real-time surveillance was performed from January 1, 2015 to December 31, 2017. All HAIs were identified by infection control practitioners and doctors. Inpatient data…			BMC Infect Dis
	MT	592	N	7	S. Zhang, X. Liang, G. M. Gadd and Q. Zhao	2020	Superhydrophobic Coatings for Urinary Catheters To Delay Bacterial Biofilm Formation and Catheter-Associated Urinary Tract Infection	In this research, a multilayered superhydrophobic coating for urinary catheters was synthesized by a layer-by-layer deposition technique. A mussel-inspired polydopamine coating was utilized as a platform for the in situ anchoring of silver nanoparticles followed by hydrophobic modification with 1H,1H,2H,2H-perfluorodecanethiol. Benefiting from the synergistic effect of hierarchical micro/nanostru…			ACS Appl Bio Mater
	MT	593	Y		J. Zavodnick, C. Harley, K. Zabriskie and Y. Brahmbhatt	2020	Effect of a Female External Urinary Catheter on Incidence of Catheter-Associated Urinary Tract Infection	Background Catheter-associated urinary tract infections (CAUTIs) can be fatal, and are a source of avoidable expense for patients and hospitals. Prolonged catheterization increases infection risk, and avoiding catheters is crucial for infection prevention. Male external urinary catheters are recommended as a tool to prevent the need for indwelling catheterization. Female external urinary catheter…	Surveillance	CAUTI incidence with external catheter	Cureus
	MT	594	Y		S. Yu, A. P. Marshall, J. Li and F. Lin	2020	Interventions and strategies to prevent catheter-associated urinary tract infections with short-term indwelling urinary catheters in hospitalized patients: An integrative review	AIM: To explore interventions and strategies to prevent catheter-associated urinary tract infections in hospitalized patients with a short-term indwelling urinary catheter. BACKGROUND: Interventions and strategies to prevent catheter-associated urinary tract infections are reported in the literature, but it is not clear which might be relevant when the indwelling urinary catheter is in place for …	Bundle	CAUTI prevention (short-term catheterization)	Int J Nurs Pract
[truncated: 1,650 more rows]

## Sheet: Themes
Themes and Subthemes – Infection Prevention
Note that papers may focus on "Bundles" or multiple interventions (Themes and Subthemes).
[truncated: 24 more rows]

## Sheet: CAUTI FullScreed Papers
Reviwer Innitials	#Number	F. Author	Year	Title	Abstract	Theme	Subtheme	Comments
[truncated: 46 more rows]

[truncated: 9 more sheets: CAUTI ref. ident by hand, Monica-Themes, CAUTI Data Abstraction, Other Evidence References , Non-CAUTI PICO, Non-CAUTI PubMed Searches, Non-CAUTI PubMed TiAb Screening, Non-CAUTI Data Abstraction, Non-CAUTIs References]
